# Supplementary material for: Med23 supports angiogenesis and maintains vascular integrity through negative regulation of angiopoietin2 expression
Source: Commun Biol. 2022 Apr 19;5:374. doi: 10.1038/s42003-022-03332-w (PMC9019027; doi:10.1038/s42003-022-03332-w)
Supplement: Supplementary file 3 — Supplementary Data 1 [file 42003_2022_3332_MOESM3_ESM.xls]

## Sheet: Table S1, HUVEC MED23-KD DEGs
gene_id	sample_1	sample_2	status	value_1	value_2	log2_fold_change	test_stat	p_value	q_value	ctrl_0	ctrl_1	ctrl_2	si23_0	si23_1	si23_2
A1BG	ctrl	si23	OK	1.6178	0.974847	-0.730789	-1.1546	0.0499	0.162287	1.82491	1.26079	1.76771	1.00393	1.03692	0.883688
AADAT	ctrl	si23	OK	0.933449	1.48023	0.665177	1.4176	0.0112	0.0572284	0.627707	1.56984	0.602797	1.29854	1.65677	1.48538
ABCA3	ctrl	si23	OK	16.7584	10.291	-0.703502	-2.97493	5e-05	0.000744444	16.6758	15.2708	18.3286	10.6492	9.31962	10.9041
ABCA6	ctrl	si23	OK	1.96071	3.27758	0.741255	2.51817	5e-05	0.000744444	2.02354	2.4129	1.44569	3.79584	3.50504	2.53186
ABCA7	ctrl	si23	OK	1.38593	0.834108	-0.732544	-2.23706	5e-05	0.000744444	1.28503	1.28255	1.59019	0.759976	0.703948	1.0384
ABCA8	ctrl	si23	OK	0.557731	1.67636	1.58769	4.33005	5e-05	0.000744444	0.510287	0.728134	0.434771	1.9213	1.6616	1.44619
ABCB1	ctrl	si23	OK	1.72926	0.86599	-0.997731	-2.77193	5e-05	0.000744444	1.57365	2.23769	1.37643	0.98314	0.812994	0.801836
ABCC3	ctrl	si23	OK	1.11577	0.428717	-1.37994	-2.05482	0.0026	0.0191879	0.993271	0.921644	1.43239	0.37479	0.394984	0.516376
ABCG2	ctrl	si23	OK	2.61616	1.40346	-0.89847	-2.77334	5e-05	0.000744444	2.65694	2.79015	2.4014	1.36882	1.40642	1.43513
ABHD14B	ctrl	si23	OK	12.3045	8.07661	-0.607366	-2.14502	0.0002	0.00249237	11.1738	10.7472	14.9925	7.87912	8.32107	8.02964
ABI3	ctrl	si23	OK	27.9531	16.9093	-0.725194	-2.79988	5e-05	0.000744444	27.0364	23.6844	33.1385	16.8181	15.7834	18.1264
ABI3BP	ctrl	si23	OK	13.833	8.46031	-0.709336	-2.8903	5e-05	0.000744444	14.2217	17.68	9.59742	9.56021	8.82566	6.99506
ACBD5	ctrl	si23	OK	4.96417	7.5422	0.603431	2.18913	0.00035	0.003912	4.91234	6.51218	3.468	9.47219	6.56656	6.58784
ACE	ctrl	si23	OK	45.1935	21.4811	-1.07305	-4.77705	5e-05	0.000744444	46.2597	40.9179	48.403	21.319	21.5492	21.575
ACER2	ctrl	si23	OK	2.13025	3.35479	0.655197	1.97785	0.0009	0.00844485	1.83364	2.47871	2.07841	3.11114	3.29798	3.65524
ACOT11	ctrl	si23	OK	2.08629	1.23228	-0.759614	-1.60877	0.0049	0.0309356	1.77493	2.2235	2.26045	1.13271	1.14142	1.4227
ACOT4	ctrl	si23	OK	1.14535	0.656502	-0.802913	-1.28076	0.02555	0.10208	1.10481	1.03434	1.29689	0.734394	0.707579	0.527533
ACSL3	ctrl	si23	OK	21.0869	31.8426	0.594614	2.54321	5e-05	0.000744444	21.156	27.656	14.4487	33.6382	33.2153	28.6745
ACSM3	ctrl	si23	OK	0.310019	3.46845	3.48386	3.48631	0.0002	0.00249237	0.241503	0.454503	0.234052	3.86718	3.01072	3.52745
ACSS1	ctrl	si23	OK	4.53554	2.18692	-1.05237	-3.40742	5e-05	0.000744444	4.86809	3.74449	4.99404	2.34723	1.9325	2.28103
ACTA2	ctrl	si23	OK	3.49853	5.36064	0.615657	1.39344	0.0168	0.0758927	4.62236	3.26436	2.60886	4.80478	5.59719	5.67994
ADAM10	ctrl	si23	OK	23.8246	40.0243	0.748422	3.29476	5e-05	0.000744444	23.2036	34.491	13.7792	50.487	38.8357	30.7501
ADAM19	ctrl	si23	OK	7.31325	11.5202	0.655579	2.66684	5e-05	0.000744444	7.31985	6.92308	7.69682	11.0916	11.8428	11.6261
ADAM9	ctrl	si23	OK	58.8081	119.917	1.02795	4.86131	5e-05	0.000744444	58.2659	84.6377	33.5207	141.725	119.103	98.9244
ADAMTS1	ctrl	si23	OK	3.85445	1.69085	-1.18878	-3.87029	5e-05	0.000744444	3.90413	3.77557	3.88363	1.91768	1.34493	1.80994
ADAMTS18	ctrl	si23	OK	6.41364	2.38852	-1.42503	-5.12921	5e-05	0.000744444	6.54521	6.87098	5.82473	2.54001	2.13929	2.48626
ADAMTS4	ctrl	si23	OK	4.49417	2.01485	-1.15739	-3.81379	5e-05	0.000744444	4.21422	3.85085	5.41745	2.16845	2.00123	1.87485
ADAMTS7	ctrl	si23	OK	23.3153	35.3721	0.601336	2.68899	5e-05	0.000744444	23.2968	20.448	26.2009	39.3745	29.5856	37.1561
ADAMTSL1	ctrl	si23	OK	9.47496	4.53327	-1.06357	-3.25856	5e-05	0.000744444	9.49644	9.84596	9.08248	4.58693	4.7249	4.28799
ADCK3	ctrl	si23	OK	4.6277	2.78425	-0.733008	-2.37018	5e-05	0.000744444	4.49584	4.09914	5.28812	3.04717	2.67132	2.63425
ADD3	ctrl	si23	OK	9.80515	16.7394	0.771633	3.09064	5e-05	0.000744444	9.16859	13.7529	6.49398	19.9048	15.2199	15.0934
ADGRE5	ctrl	si23	OK	2.31632	0.854136	-1.4393	-3.89183	5e-05	0.000744444	2.15911	1.99814	2.79171	0.804828	0.904869	0.852711
ADGRF5	ctrl	si23	OK	9.53497	20.5019	1.10445	4.60522	5e-05	0.000744444	8.61237	12.3103	7.68222	22.4237	18.9627	20.1191
ADGRG1	ctrl	si23	OK	30.6678	19.0803	-0.684641	-2.87709	5e-05	0.000744444	32.3156	28.2715	31.4163	19.5792	18.1328	19.529
ADGRL2	ctrl	si23	OK	10.8738	19.9305	0.874131	3.69257	5e-05	0.000744444	9.51815	15.4182	7.6849	23.0031	18.2566	18.532
ADGRL4	ctrl	si23	OK	69.3686	121.909	0.813456	3.85886	5e-05	0.000744444	67.871	93.0002	47.2345	125.12	141.205	99.4032
ADIRF	ctrl	si23	OK	9.92729	1.32261	-2.90802	-4.45633	5e-05	0.000744444	11.2758	7.91201	10.594	1.82333	0.647651	1.49684
ADPRH	ctrl	si23	OK	1.68775	1.05755	-0.674381	-1.79749	0.002	0.0156921	1.54249	1.68527	1.83549	1.01144	1.06543	1.09576
ADRB2	ctrl	si23	OK	1.3659	0.699985	-0.964454	-1.84175	0.0028	0.0203739	1.47103	1.27971	1.34696	0.677765	1.03187	0.390323
ADTRP	ctrl	si23	OK	4.47441	2.15812	-1.05192	-2.97211	5e-05	0.000744444	5.40836	3.79858	4.21629	1.92547	2.16794	2.38094
AFF4	ctrl	si23	OK	11.6732	17.6647	0.597664	2.59429	5e-05	0.000744444	11.3796	15.7158	7.92433	20.7859	15.4821	16.7261
AGAP2-AS1	ctrl	si23	OK	20.2469	13.2681	-0.609735	-2.1494	0.0002	0.00249237	19.4424	17.8726	23.4256	14.1239	13.3252	12.3553
AGPAT2	ctrl	si23	OK	24.7123	15.9268	-0.633772	-2.34986	0.0001	0.00137555	23.1248	20.4355	30.5766	15.4088	15.1502	17.2214
AIF1L	ctrl	si23	OK	7.82497	4.45222	-0.81356	-2.89405	5e-05	0.000744444	7.72389	7.39227	8.35876	3.86559	4.5198	4.97128
AIFM2	ctrl	si23	OK	5.43269	2.64693	-1.03735	-3.38069	5e-05	0.000744444	6.20189	4.65144	5.44475	2.47322	2.91422	2.55336
AK5	ctrl	si23	OK	6.88229	2.41243	-1.5124	-5.11361	5e-05	0.000744444	6.52034	7.78071	6.34582	2.22732	2.80685	2.20311
AK9	ctrl	si23	OK	0.630484	0.991972	0.653839	1.30411	0.02555	0.10208	0.556602	0.797044	0.537806	1.28536	1.00072	0.689826
AKAP12	ctrl	si23	OK	31.2896	65.9568	1.07584	5.10576	5e-05	0.000744444	29.9356	41.4536	22.4798	78.9413	53.9676	64.9615
AKAP7	ctrl	si23	OK	1.50905	0.90238	-0.741837	-1.7276	0.00245	0.0183304	1.11055	2.12224	1.29438	0.848058	0.798531	1.06055
AKAP9	ctrl	si23	OK	2.81777	4.33213	0.620523	2.60739	5e-05	0.000744444	2.97653	4.11169	1.36509	4.73255	5.68046	2.58338
ALDH1A1	ctrl	si23	OK	83.2688	203.79	1.29124	6.00004	5e-05	0.000744444	81.8908	100.624	67.2917	206.606	195.119	209.646
ALDH1A2	ctrl	si23	OK	18.847	10.6459	-0.824038	-3.25013	5e-05	0.000744444	19.8318	17.2946	19.4146	10.6051	11.453	9.87962
ALG10B	ctrl	si23	OK	0.824743	1.33854	0.698645	2.06848	0.0004	0.00436051	0.861509	1.1963	0.41642	1.68255	1.32852	1.00455
ALPK3	ctrl	si23	OK	4.38571	6.80298	0.633357	2.60482	5e-05	0.000744444	4.21939	4.08292	4.85482	6.81849	6.48744	7.10302
AMPH	ctrl	si23	OK	1.40991	3.91995	1.47523	4.54903	5e-05	0.000744444	1.7062	1.37467	1.14887	3.51415	4.23833	4.00738
ANGPT2	ctrl	si23	OK	7.93805	27.4295	1.78887	6.29359	5e-05	0.000744444	7.88351	11.0001	4.93048	32.4389	27.4007	22.4487
ANGPTL4	ctrl	si23	OK	7.39721	12.3965	0.744881	2.36118	5e-05	0.000744444	6.46224	7.43027	8.29913	13.1667	11.1077	12.9152
ANKIB1	ctrl	si23	OK	7.12046	11.1209	0.643231	2.5975	5e-05	0.000744444	6.9126	9.32071	5.12807	13.138	10.7588	9.46594
ANKRD1	ctrl	si23	OK	236.193	360.179	0.608748	2.97587	5e-05	0.000744444	217.803	291.367	199.409	384.179	337.186	359.171
ANKRD33B	ctrl	si23	OK	2.15142	1.28485	-0.743685	-2.51402	5e-05	0.000744444	2.02304	2.18185	2.24936	1.23005	1.14197	1.48253
ANKRD55	ctrl	si23	OK	1.22759	0.74991	-0.711035	-1.723	0.0037	0.0250575	0.979671	1.44916	1.25392	0.818623	0.810845	0.62026
ANO6	ctrl	si23	OK	16.5423	24.8993	0.589941	2.52868	5e-05	0.000744444	15.9674	20.4827	13.1769	26.7996	23.5076	24.3906
ANTXR1	ctrl	si23	OK	2.46484	6.15943	1.32131	4.11286	5e-05	0.000744444	2.31265	2.59913	2.48273	5.72962	6.27316	6.47552
ANTXR2	ctrl	si23	OK	16.3058	24.6976	0.598983	2.078	0.00025	0.00296667	14.7559	18.637	15.5247	24.2699	22.4391	27.3838
ANXA1	ctrl	si23	OK	217.18	334.725	0.624086	3.02604	5e-05	0.000744444	225.929	276.368	149.243	369.038	350.535	284.603
AP1G2	ctrl	si23	OK	5.67443	3.25834	-0.800337	-1.7772	0.00285	0.0206495	5.96485	5.03987	6.01857	3.18913	3.27801	3.30789
AP5M1	ctrl	si23	OK	9.59568	14.7026	0.615617	1.22604	0.0359	0.129037	8.95482	13.0079	6.82436	15.2691	16.7902	12.0487
APLP1	ctrl	si23	OK	2.90845	5.34895	0.879003	2.83204	5e-05	0.000744444	2.70515	2.86728	3.15294	5.47678	4.47228	6.09779
APOBEC3C	ctrl	si23	OK	11.3296	5.24397	-1.11136	-3.34016	5e-05	0.000744444	12.1108	10.9696	10.9084	4.9181	5.32945	5.48435
APOBEC3G	ctrl	si23	OK	1.06688	0.364936	-1.54769	-2.25442	0.0017	0.0138864	0.994066	1.03144	1.17515	0.401058	0.368196	0.325553
APOC1	ctrl	si23	OK	4.6904	1.74531	-1.42623	-1.75373	0.00305	0.0215743	4.95037	5.59789	3.52294	1.06376	2.03467	2.13749
APOE	ctrl	si23	OK	1.86243	1.06936	-0.800436	-1.17636	0.02745	0.107264	1.6903	1.24294	2.65405	1.43325	0.873477	0.901362
APOL1	ctrl	si23	OK	9.07749	4.73256	-0.939672	-3.35387	5e-05	0.000744444	9.75492	8.41435	9.06319	4.29681	5.32638	4.5745
APOL3	ctrl	si23	OK	10.8954	4.36399	-1.32001	-4.59075	5e-05	0.000744444	11.2302	10.2733	11.1829	4.43833	4.9337	3.71993
APOL4	ctrl	si23	OK	1.33399	0.232702	-2.5192	-3.29506	5e-05	0.000744444	1.68161	1.19087	1.1295	0.175593	0.258341	0.264173
AQP1	ctrl	si23	OK	28.3871	2.1131	-3.7478	-12.6365	5e-05	0.000744444	30.7721	24.403	29.9863	1.91698	2.16644	2.25589
ARHGAP12	ctrl	si23	OK	3.39172	5.70308	0.749726	2.70917	5e-05	0.000744444	3.20908	4.92009	2.04598	6.97107	6.2337	3.90446
ARHGAP21	ctrl	si23	OK	10.2186	15.4385	0.59534	2.55588	5e-05	0.000744444	9.78264	13.6801	7.19292	18.547	13.7452	14.0232
ARHGAP28	ctrl	si23	OK	1.82827	5.79028	1.66315	5.76312	5e-05	0.000744444	1.97936	2.62636	0.879093	6.54276	6.42457	4.4035
ARHGAP4	ctrl	si23	OK	5.98805	2.36726	-1.33887	-4.50371	5e-05	0.000744444	6.11811	5.19964	6.64639	2.28951	2.03321	2.77906
ARHGAP42	ctrl	si23	OK	0.652108	1.31193	1.00851	2.79647	5e-05	0.000744444	0.80685	0.830118	0.319355	1.3621	1.6016	0.972084
ARHGDIG	ctrl	si23	OK	0.995036	2.5883	1.37918	2.15891	0.00585	0.0355049	0.922564	0.564105	1.49844	3.25118	2.08206	2.43166
ARHGEF40	ctrl	si23	OK	1.04251	1.70667	0.711121	1.47878	0.013	0.0635923	0.888821	1.13607	1.10264	1.80713	1.2178	2.09507
ARID2	ctrl	si23	OK	3.09501	4.80443	0.634421	2.40634	5e-05	0.000744444	3.08414	4.24641	1.95448	5.68188	4.58416	4.14726
ARID4B	ctrl	si23	OK	4.47463	7.55934	0.756492	2.94596	5e-05	0.000744444	4.2441	6.56951	2.61027	9.53929	8.14743	4.9913
ARID5B	ctrl	si23	OK	1.10949	1.69505	0.611435	1.97128	0.0006	0.00615271	1.09147	1.4615	0.775499	2.03857	1.62756	1.41903
ARL4D	ctrl	si23	OK	2.94078	1.55926	-0.915339	-2.20249	0.0005	0.00527233	2.87969	2.80924	3.13341	1.27905	1.76451	1.63422
ARL5B	ctrl	si23	OK	5.75545	8.67117	0.591297	2.11898	0.00055	0.00572365	5.578	8.92675	2.76162	8.54802	10.3	7.16546
ARMCX2	ctrl	si23	OK	30.9599	58.5893	0.920235	3.99626	5e-05	0.000744444	29.6473	33.3578	29.8748	61.8102	54.6693	59.2886
ARMCX3	ctrl	si23	OK	19.4735	36.1198	0.89128	3.71886	5e-05	0.000744444	18.824	23.9168	15.6796	39.0721	35.8039	33.4835
ARRB2	ctrl	si23	OK	12.5208	7.99779	-0.646657	-2.26425	0.0002	0.00249237	13.5564	11.2592	12.7469	8.35751	8.20522	7.43064
ASAH1	ctrl	si23	OK	2.98105	6.51799	1.12861	3.63197	5e-05	0.000744444	2.61294	3.9649	2.36531	7.12386	6.72978	5.70034
ASPH	ctrl	si23	OK	30.0914	51.5396	0.776327	3.28648	5e-05	0.000744444	27.7419	42.7821	19.7503	58.4713	48.5029	47.6445
ASS1	ctrl	si23	OK	3.82291	1.55243	-1.30014	-3.57273	5e-05	0.000744444	3.42257	3.76933	4.27682	1.77281	1.4025	1.48199
ATF3	ctrl	si23	OK	2.64132	5.48072	1.05311	3.23709	5e-05	0.000744444	2.68788	2.88436	2.35171	5.10063	5.66642	5.6751
ATP1B1	ctrl	si23	OK	18.8142	30.7759	0.709982	2.18506	0.0001	0.00137555	17.524	23.4806	15.4379	29.7218	30.7352	31.8706
ATP2B1	ctrl	si23	OK	4.63918	10.4161	1.16687	4.59791	5e-05	0.000744444	4.50188	7.18488	2.23078	12.1334	11.3874	7.72745
ATP6V0E2	ctrl	si23	OK	16.1028	9.88828	-0.703518	-2.52837	5e-05	0.000744444	16.9997	13.1048	18.2038	10.1642	9.35516	10.1454
ATP7A	ctrl	si23	OK	1.81414	2.86912	0.661321	2.29733	0.00025	0.00296667	1.53011	2.67859	1.23371	3.30324	2.57703	2.72708
AURKA	ctrl	si23	OK	32.0272	20.9203	-0.61439	-2.44088	5e-05	0.000744444	34.487	31.2841	30.3104	20.6069	22.548	19.6061
AVPI1	ctrl	si23	OK	2.65733	1.72909	-0.619967	-1.47985	0.00975	0.0522835	3.0135	1.49251	3.46598	1.70772	2.46228	1.01727
B3GNT8	ctrl	si23	OK	3.26919	1.94947	-0.745854	-2.06145	0.0004	0.00436051	2.50033	2.71697	4.59027	1.83696	1.59991	2.41152
B4GALNT4	ctrl	si23	OK	0.683202	1.19117	0.801991	1.97684	0.00165	0.013571	0.690214	0.494836	0.864556	1.2262	1.01433	1.33297
B9D1	ctrl	si23	OK	15.7798	9.55703	-0.723443	-1.40111	0.01735	0.0777296	16.3191	14.3337	16.6865	9.94084	10.0532	8.67704
BACH1	ctrl	si23	OK	2.98121	6.29535	1.07839	3.77447	5e-05	0.000744444	2.7871	4.80405	1.35249	7.85864	6.29411	4.73329
BAZ1A	ctrl	si23	OK	9.00893	14.715	0.707863	2.99099	5e-05	0.000744444	9.22387	12.1074	5.69551	17.63	14.6306	11.8845
BCAM	ctrl	si23	OK	18.1273	11.9788	-0.597686	-2.29014	0.00025	0.00296667	18.6299	16.1917	19.5604	13.343	9.86644	12.7269
BCHE	ctrl	si23	OK	0.79909	1.94245	1.28145	3.07276	5e-05	0.000744444	0.774264	1.17417	0.448836	2.31575	1.71763	1.79398
BCL2	ctrl	si23	OK	0.589582	1.31239	1.15443	1.39022	0.01425	0.0677344	0.559011	0.715153	0.494582	1.25737	1.38747	1.29232
BIN1	ctrl	si23	OK	22.7753	14.8193	-0.619989	-2.39948	5e-05	0.000744444	22.3812	21.238	24.7066	16.1369	13.7679	14.5532
BLOC1S6	ctrl	si23	OK	8.89397	15.0667	0.760462	2.90063	5e-05	0.000744444	8.31887	12.4214	5.94166	18.2953	12.8456	14.0592
BMF	ctrl	si23	OK	5.37946	3.23909	-0.731869	-2.57225	5e-05	0.000744444	5.47728	4.73796	5.92313	3.07243	3.34689	3.29796
BST2	ctrl	si23	OK	30.6073	16.8423	-0.861786	-3.05941	5e-05	0.000744444	31.2808	27.7878	32.7534	17.539	16.9066	16.0813
BVES	ctrl	si23	OK	1.32695	2.07764	0.646836	2.04627	0.0003	0.00345347	1.45613	1.42267	1.10205	1.86735	2.41196	1.95362
C10orf10	ctrl	si23	OK	112.344	64.7933	-0.794006	-2.89403	5e-05	0.000744444	112.767	99.3761	124.889	66.205	64.6193	63.5557
C10orf54	ctrl	si23	OK	2.13994	0.960513	-1.15569	-3.44321	5e-05	0.000744444	2.20009	1.94079	2.27895	1.05658	0.956234	0.868723
C11orf91	ctrl	si23	OK	4.10668	1.85561	-1.14608	-2.04236	0.0016	0.0132603	3.78217	4.34797	4.18992	2.42405	1.48738	1.65541
C14orf132	ctrl	si23	OK	0.428763	1.20321	1.48863	2.22052	0.00015	0.00195295	0.431343	0.45193	0.403015	1.11127	1.29016	1.20819
C14orf37	ctrl	si23	OK	0.432756	1.55959	1.84955	4.42173	5e-05	0.000744444	0.493463	0.512693	0.292111	1.39055	1.89914	1.38909
C15orf54	ctrl	si23	OK	6.96933	13.1175	0.912402	3.37554	5e-05	0.000744444	7.38801	9.38351	4.13647	16.5572	12.6699	10.1255
C17orf96	ctrl	si23	OK	2.5026	1.64725	-0.603372	-1.76388	0.0039	0.0261007	2.25723	1.76226	3.48831	1.63337	1.42814	1.88024
C19orf26	ctrl	si23	OK	1.66479	2.6244	0.65665	1.85497	0.0016	0.0132603	1.19786	1.71644	2.08005	3.06975	2.04592	2.75752
C1orf115	ctrl	si23	OK	19.7209	10.568	-0.900024	-3.53424	5e-05	0.000744444	19.9669	18.4929	20.7029	9.14582	11.1975	11.3607
C1orf233	ctrl	si23	OK	1.16515	2.56758	1.13989	2.62584	0.0001	0.00137555	0.774552	1.31715	1.40376	2.63479	1.71619	3.35175
C1QTNF1	ctrl	si23	OK	1.49679	0.564103	-1.40784	-2.60128	5e-05	0.000744444	1.36676	1.4942	1.62941	0.594151	0.703977	0.394181
C1R	ctrl	si23	OK	1.3847	0.577939	-1.26058	-2.68073	5e-05	0.000744444	1.54835	1.15036	1.45537	0.474655	0.775359	0.483805
C2CD4B	ctrl	si23	OK	7.27338	16.247	1.15947	3.7983	5e-05	0.000744444	5.74004	5.84088	10.2392	19.1561	10.7702	18.8147
C2orf27A	ctrl	si23	OK	3.39063	6.10329	0.848035	2.38756	5e-05	0.000744444	3.35732	3.66977	3.14479	8.22334	4.83021	5.25631
C3orf58	ctrl	si23	OK	9.87328	16.9698	0.781364	2.95403	5e-05	0.000744444	9.10609	13.8142	6.6996	18.196	17.5804	15.1329
C5orf24	ctrl	si23	OK	11.2955	18.0304	0.674679	2.60522	5e-05	0.000744444	10.5355	16.233	7.11805	21.7338	17.8457	14.5116
C9orf116	ctrl	si23	OK	3.26102	5.66103	0.795739	1.68526	0.00405	0.0268037	2.87229	3.37475	3.53603	4.74655	6.06636	6.17018
CACHD1	ctrl	si23	OK	2.76483	5.15835	0.899717	3.24572	5e-05	0.000744444	2.74061	2.69085	2.86304	5.24777	5.35785	4.86943
CACNG6	ctrl	si23	OK	4.12527	1.73314	-1.2511	-2.70298	5e-05	0.000744444	3.81696	2.75339	5.80547	1.06476	1.97061	2.16406
CACNG7	ctrl	si23	OK	0.452653	1.20588	1.41361	2.27906	0.0029	0.0209102	0.652139	0.320393	0.385425	1.04257	0.973792	1.60127
CADM4	ctrl	si23	OK	8.60071	14.8368	0.786656	2.83569	5e-05	0.000744444	8.69518	7.39238	9.71456	15.0173	14.1913	15.3018
CALD1	ctrl	si23	OK	50.3732	106.997	1.08684	5.07865	5e-05	0.000744444	49.1125	72.1111	29.8959	140.161	98.7156	82.1141
CALHM2	ctrl	si23	OK	16.9589	10.8045	-0.650415	-2.32516	5e-05	0.000744444	16.3361	15.984	18.5567	11.6683	9.90059	10.8445
CAMK1	ctrl	si23	OK	15.6934	9.82527	-0.67559	-1.84583	0.00145	0.0122383	17.5507	14.7309	14.7987	10.4697	10.4587	8.54742
CAMK4	ctrl	si23	OK	1.0879	2.20293	1.01788	2.57136	5e-05	0.000744444	1.3874	1.12602	0.75028	3.01988	1.38951	2.19939
CAMKK1	ctrl	si23	OK	2.12413	1.4074	-0.59384	-1.78455	0.00265	0.0194965	2.16376	2.12383	2.0848	1.13822	1.48675	1.59722
CAMKMT	ctrl	si23	OK	2.58196	1.54554	-0.740361	-1.79145	0.00285	0.0206495	2.40893	2.93139	2.40558	1.77038	1.42529	1.44094
CAPN15	ctrl	si23	OK	16.5551	10.4883	-0.658495	-2.75184	5e-05	0.000744444	15.1626	13.2902	21.2125	12.2507	7.32471	11.8895
CARD16	ctrl	si23	OK	29.1571	58.1627	0.996249	3.7038	5e-05	0.000744444	28.787	34.2558	24.4285	60.629	61.8263	52.0329
CASC15	ctrl	si23	OK	1.14458	2.45118	1.09865	2.73819	5e-05	0.000744444	1.1399	1.21709	1.07676	2.50652	2.1684	2.67861
CASD1	ctrl	si23	OK	4.09957	6.35848	0.633209	2.15211	0.0002	0.00249237	4.24963	5.5106	2.5385	7.75214	5.92308	5.40023
CASK	ctrl	si23	OK	2.41626	3.66878	0.602526	2.19104	0.00035	0.003912	2.25074	3.00521	1.99283	3.74785	3.645	3.6135
CBR1	ctrl	si23	OK	34.3146	22.3966	-0.615543	-2.36276	5e-05	0.000744444	34.7755	32.4049	35.7633	22.588	21.4757	23.126
CBR3	ctrl	si23	OK	24.7897	13.1349	-0.916334	-3.14288	5e-05	0.000744444	25.0836	22.0429	27.2425	12.4391	13.1708	13.7947
CBX6	ctrl	si23	OK	20.2148	11.654	-0.794594	-3.32499	5e-05	0.000744444	19.2274	16.6859	24.7311	12.8068	10.1456	12.0095
CCDC103	ctrl	si23	OK	1.15639	0.748303	-0.627936	-1.00455	0.03785	0.13359	1.20692	0.995414	1.26684	0.664834	1.03929	0.54078
CCDC112	ctrl	si23	OK	2.22595	4.06732	0.86966	2.75987	5e-05	0.000744444	2.28696	3.19479	1.19609	4.61713	4.92815	2.65668
CCDC144B	ctrl	si23	OK	0.65873	1.04464	0.665247	2.09573	0.0009	0.00844485	0.676545	0.939461	0.360185	1.18321	1.17901	0.771704
CCDC186	ctrl	si23	OK	1.32883	2.02619	0.608614	1.98995	0.00105	0.00959563	1.33057	2.01887	0.637038	2.57429	2.04784	1.45643
CCDC69	ctrl	si23	OK	6.26705	2.3176	-1.43515	-4.77497	5e-05	0.000744444	6.61403	6.03502	6.1521	1.83527	2.71467	2.40286
CCDC85A	ctrl	si23	OK	2.3616	4.23654	0.843124	1.64373	0.0053	0.0328865	1.91382	3.00295	2.16802	4.64966	3.87651	4.18346
CCDC86	ctrl	si23	OK	32.5884	21.2081	-0.619744	-2.50009	5e-05	0.000744444	32.2198	28.134	37.4114	21.355	19.0905	23.1788
CCL14	ctrl	si23	OK	96.9191	46.5223	-1.05886	-3.72829	5e-05	0.000744444	110.45	95.7733	84.534	43.9105	50.2316	45.4248
CCM2L	ctrl	si23	OK	6.10509	3.28073	-0.895994	-2.86558	5e-05	0.000744444	5.40982	5.49398	7.41148	3.66805	2.88608	3.28808
CCNA1	ctrl	si23	OK	7.55948	2.63218	-1.52203	-4.69742	5e-05	0.000744444	7.00495	7.45501	8.21849	2.68258	2.12867	3.08529
CCND2	ctrl	si23	OK	1.04496	2.48624	1.25052	3.92399	5e-05	0.000744444	0.931329	1.03376	1.16979	2.83977	2.42171	2.19723
CCNJ	ctrl	si23	OK	11.2089	20.4349	0.86639	2.25459	0.00045	0.00481318	9.9313	16.0148	7.6806	22.1752	19.7262	19.4034
CCNT2	ctrl	si23	OK	4.22473	6.57753	0.638686	2.42579	5e-05	0.000744444	4.51412	5.76842	2.39165	7.76328	6.70657	5.26274
CCT6P3	ctrl	si23	OK	1.80354	2.83025	0.650099	1.82256	0.0026	0.0191879	1.66324	2.10033	1.64705	3.04733	2.78388	2.65955
CD200	ctrl	si23	OK	9.60269	16.6287	0.792163	2.87622	5e-05	0.000744444	8.25469	10.5901	9.96332	16.4625	15.9937	17.4298
CD274	ctrl	si23	OK	10.4989	20.7569	0.983354	3.93333	5e-05	0.000744444	9.98131	12.8278	8.68753	21.5118	21.0857	19.6732
CD2AP	ctrl	si23	OK	6.81063	10.3167	0.599119	2.35309	5e-05	0.000744444	6.91329	10.402	3.11659	12.3251	11.4885	7.13652
CD34	ctrl	si23	OK	64.7916	22.815	-1.50582	-6.39361	5e-05	0.000744444	63.5468	61.5192	69.3087	21.9389	23.4711	23.035
CD44	ctrl	si23	OK	25.6585	15.8538	-0.69461	-2.92702	5e-05	0.000744444	26.1507	26.8908	23.9341	15.441	17.1933	14.9271
CD55	ctrl	si23	OK	44.7311	77.4893	0.792719	3.33632	5e-05	0.000744444	45.9969	52.3658	35.8306	79.6308	81.5187	71.3185
CD9	ctrl	si23	OK	435.809	208.158	-1.06601	-4.95751	5e-05	0.000744444	448.131	431.703	427.592	189.733	234.839	199.903
CD93	ctrl	si23	OK	161.375	269.651	0.740675	3.77542	5e-05	0.000744444	157.433	155.537	171.156	265.153	272.072	271.73
CDC20	ctrl	si23	OK	98.586	61.1391	-0.689288	-3.01607	5e-05	0.000744444	106.081	92.1686	97.5088	60.3785	63.2373	59.8014
CDC25B	ctrl	si23	OK	31.9208	20.1624	-0.662831	-2.72349	5e-05	0.000744444	35.2016	28.3353	32.2255	20.9393	19.2146	20.3331
CDCA3	ctrl	si23	OK	14.469	8.05434	-0.845122	-2.72388	5e-05	0.000744444	13.3366	13.5927	16.4776	7.46221	9.02726	7.67356
CDH13	ctrl	si23	OK	61.7884	112.922	0.869917	3.80825	5e-05	0.000744444	60.5849	67.0227	57.7576	112.729	114.262	111.774
CDH2	ctrl	si23	OK	23.5757	38.0553	0.690795	2.99672	5e-05	0.000744444	21.9798	27.2495	21.4979	36.4401	42.1959	35.53
CDK14	ctrl	si23	OK	5.4151	9.69583	0.840376	3.19543	5e-05	0.000744444	4.74459	7.01484	4.48587	10.7935	9.66577	8.62826
CDK5R1	ctrl	si23	OK	1.35755	3.07176	1.17806	3.54246	5e-05	0.000744444	1.23187	1.40129	1.4395	2.78841	3.08529	3.34159
CDK6	ctrl	si23	OK	2.76461	5.85414	1.08238	4.12481	5e-05	0.000744444	2.66521	3.99761	1.63099	7.25533	5.97326	4.33382
CDKN2B	ctrl	si23	OK	1.09345	2.45405	1.16628	3.16398	5e-05	0.000744444	1.14287	1.04025	1.09722	2.44889	2.3731	2.54017
CDO1	ctrl	si23	OK	1.75254	3.40665	0.958912	2.49678	0.0001	0.00137555	1.45428	2.17192	1.63141	3.94299	2.84601	3.43096
CDT1	ctrl	si23	OK	10.1842	6.5832	-0.629477	-2.27457	5e-05	0.000744444	10.8504	8.29076	11.4116	7.11819	5.5714	7.06001
CEACAM21	ctrl	si23	OK	0.56044	1.5494	1.46707	2.23728	0.0005	0.00527233	0.597287	0.361694	0.72234	1.85271	1.18228	1.6132
CEBPD	ctrl	si23	OK	3.35172	2.18978	-0.614117	-1.35683	0.0298	0.113255	3.08735	2.38727	4.58056	1.59955	1.87527	3.09452
CENPM	ctrl	si23	OK	28.6802	18.1161	-0.662781	-2.27235	0.0001	0.00137555	30.5705	24.7409	30.7293	18.629	13.799	21.9204
CEP120	ctrl	si23	OK	2.67449	4.1489	0.633463	2.21926	0.0002	0.00249237	2.82483	3.77923	1.41942	4.2961	4.40457	3.74602
CEP135	ctrl	si23	OK	1.36197	2.21797	0.703542	2.34353	0.00015	0.00195295	1.46183	1.9277	0.696387	2.61697	2.59488	1.44207
CEP170	ctrl	si23	OK	16.4817	26.1001	0.663189	2.93625	5e-05	0.000744444	16.4047	24.1738	8.86667	31.9352	25.3656	20.9995
CEP19	ctrl	si23	OK	1.11168	0.733472	-0.599931	-1.27865	0.02775	0.1078	1.23521	1.21589	0.883945	0.584864	0.820543	0.79501
CEP72	ctrl	si23	OK	1.69169	1.02199	-0.727088	-1.92326	0.00135	0.0116414	1.7913	1.6672	1.61657	1.12639	0.809284	1.13029
CERS1	ctrl	si23	OK	2.42263	3.9764	0.714888	2.09397	0.00075	0.00733757	2.05795	2.11381	3.09615	4.02129	3.12954	4.77838
CES4A	ctrl	si23	OK	0.966848	0.489456	-0.98211	-1.55744	0.0047	0.0299584	1.25098	0.805972	0.843594	0.639629	0.376578	0.452161
CGNL1	ctrl	si23	OK	12.3182	8.15382	-0.595243	-2.50676	5e-05	0.000744444	12.2934	12.0958	12.5654	8.52941	7.70341	8.22863
CGREF1	ctrl	si23	OK	3.13585	1.76515	-0.829068	-1.62789	0.00435	0.0283642	3.1585	2.36584	3.88322	1.81821	1.65791	1.81933
CHD1	ctrl	si23	OK	5.79757	8.97099	0.629819	2.55192	0.0001	0.00137555	6.15503	8.39473	2.84294	11.4531	9.8234	5.63641
CHD7	ctrl	si23	OK	3.4141	6.30459	0.8849	3.59713	5e-05	0.000744444	3.30313	3.62211	3.31705	7.15416	5.66398	6.09564
CHRNA1	ctrl	si23	OK	2.46309	5.05982	1.03862	3.15375	5e-05	0.000744444	2.91971	2.29762	2.17195	5.17759	5.55991	4.44197
CHST2	ctrl	si23	OK	10.1645	18.9302	0.897152	3.49683	5e-05	0.000744444	10.0306	9.25398	11.209	19.5758	19.2771	17.9378
CHSY3	ctrl	si23	OK	1.13495	2.34675	1.04804	2.9953	5e-05	0.000744444	1.06866	1.22426	1.11192	2.21997	2.67107	2.1492
CITED4	ctrl	si23	OK	9.21297	4.68382	-0.975982	-2.70121	5e-05	0.000744444	10.124	5.94388	11.5711	6.13197	3.43835	4.48113
CLCN3	ctrl	si23	OK	13.2758	20.887	0.653811	2.73003	5e-05	0.000744444	11.6012	17.6688	10.5574	23.1678	19.4702	20.0231
CLDN1	ctrl	si23	OK	2.29459	1.18404	-0.954522	-2.60815	5e-05	0.000744444	1.91173	2.53802	2.43403	1.0083	1.37332	1.1705
CLDN11	ctrl	si23	OK	65.378	31.6457	-1.0468	-4.40788	5e-05	0.000744444	65.3042	67.3953	63.4345	28.7807	35.1695	30.9867
CLDN3	ctrl	si23	OK	1.31473	0.414081	-1.66678	-1.75895	0.02845	0.109591	1.71913	1.52694	0.698124	0.484959	0.171456	0.585827
CLEC11A	ctrl	si23	OK	19.131	9.70103	-0.979703	-3.35137	5e-05	0.000744444	19.228	14.4837	23.6813	10.4187	8.82771	9.85665
CLEC2B	ctrl	si23	OK	4.68459	8.18587	0.805213	2.70442	5e-05	0.000744444	4.65936	6.04938	3.34504	8.56323	9.762	6.23239
CLEC4GP1	ctrl	si23	OK	3.97541	1.78543	-1.15483	-3.17319	5e-05	0.000744444	4.03305	3.24909	4.6441	1.99926	1.80987	1.54715
CLIP1	ctrl	si23	OK	8.98585	14.7265	0.712691	2.98249	5e-05	0.000744444	9.26398	12.218	5.47555	19.298	12.7801	12.1015
CLMP	ctrl	si23	OK	0.989175	0.416879	-1.2466	-2.4331	0.0009	0.00844485	1.16923	0.977179	0.821116	0.562165	0.28545	0.403023
CLU	ctrl	si23	OK	163.469	105.116	-0.637039	-3.01552	5e-05	0.000744444	173.418	156.654	160.336	97.6595	120.405	97.283
CNEP1R1	ctrl	si23	OK	7.2424	11.1548	0.623122	2.06993	0.00025	0.00296667	6.19017	8.65319	6.88386	11.6602	11.1662	10.638
COL12A1	ctrl	si23	OK	11.0997	30.2164	1.44481	6.56249	5e-05	0.000744444	10.3172	12.9966	9.98526	34.744	27.0623	28.8431
COL13A1	ctrl	si23	OK	20.1773	12.638	-0.674967	-2.70609	5e-05	0.000744444	20.4675	17.5913	22.4731	12.9492	10.701	14.2637
COL1A2	ctrl	si23	OK	6.29703	1.6082	-1.96923	-6.66505	5e-05	0.000744444	6.33207	5.49483	7.0642	1.48305	1.75293	1.58861
COL4A1	ctrl	si23	OK	163.475	412.566	1.33555	6.91087	5e-05	0.000744444	151.197	154.489	184.739	403.822	377.548	456.329
COL4A2	ctrl	si23	OK	203.445	385.67	0.922732	4.83271	5e-05	0.000744444	195.73	178.224	236.38	379.988	352.077	424.946
COL4A6	ctrl	si23	OK	2.87157	1.05112	-1.44992	-4.7824	5e-05	0.000744444	2.82549	2.48253	3.3067	1.06515	1.12709	0.961105
COL5A1	ctrl	si23	OK	67.262	117.662	0.806786	4.02809	5e-05	0.000744444	65.9688	60.0254	75.7919	120.014	105.666	127.307
COLEC12	ctrl	si23	OK	17.4415	27.8142	0.673298	2.79762	5e-05	0.000744444	16.3945	18.1268	17.8033	29.4638	26.1207	27.8582
COLGALT1	ctrl	si23	OK	95.029	154.941	0.705279	3.35912	5e-05	0.000744444	97.005	86.2916	101.79	154.365	154.61	155.847
COX7A1	ctrl	si23	OK	10.2852	6.39554	-0.685435	-1.90863	0.0016	0.0132603	10.5001	8.54843	11.8072	6.12783	6.32677	6.73203
CPE	ctrl	si23	OK	2.03848	4.6205	1.18055	3.47632	5e-05	0.000744444	2.1177	2.30975	1.68799	4.40977	4.20126	5.25047
CPEB4	ctrl	si23	OK	1.78395	3.71014	1.0564	3.44401	5e-05	0.000744444	1.9353	2.44242	0.974113	4.40935	3.19517	3.5259
CPNE7	ctrl	si23	OK	2.2392	0.683054	-1.71292	-3.91518	5e-05	0.000744444	1.78875	2.2898	2.63906	0.724959	0.585985	0.738217
CPNE8	ctrl	si23	OK	1.60155	2.64336	0.722905	2.17368	0.00025	0.00296667	1.52206	2.27493	1.00766	3.15121	2.94182	1.83705
CPOX	ctrl	si23	OK	8.94071	5.35173	-0.740384	-2.55092	5e-05	0.000744444	8.70267	9.06414	9.05533	5.18481	5.38854	5.48184
CREB5	ctrl	si23	OK	1.29875	3.67657	1.50123	5.07074	5e-05	0.000744444	1.27728	1.7584	0.860576	4.50302	3.24925	3.27744
CREG1	ctrl	si23	OK	6.69691	13.9741	1.06119	3.63261	5e-05	0.000744444	7.3765	7.01317	5.70106	13.8372	12.9508	15.1343
CRIP1	ctrl	si23	OK	4.258	1.34014	-1.66779	-1.77573	0.0096	0.0517117	4.17885	4.69549	3.89965	1.02328	1.77568	1.22146
CRNDE	ctrl	si23	OK	1.89731	3.42747	0.853187	1.16298	0.0084	0.046725	1.41068	1.8373	2.44395	3.74533	3.25047	3.28661
CRTAC1	ctrl	si23	OK	1.44725	0.551368	-1.39223	-2.57788	0.0001	0.00137555	1.24279	1.61583	1.48315	0.55862	0.380492	0.714992
CRYBG3	ctrl	si23	OK	1.7995	2.78551	0.630341	1.59196	0.0107	0.0554336	1.87898	2.64117	0.878356	3.69172	2.6342	2.0306
CSGALNACT1	ctrl	si23	OK	4.4166	10.856	1.29748	4.78269	5e-05	0.000744444	4.40739	4.37995	4.46247	12.0614	10.6898	9.81679
CST1	ctrl	si23	OK	1.38382	0.454682	-1.60573	-1.47856	0.0168	0.0758927	0.867824	1.30606	1.97759	0.45082	0.594652	0.318574
CTH	ctrl	si23	OK	1.31603	0.851513	-0.62809	-1.19307	0.0287	0.110305	1.30457	1.15589	1.48763	0.487154	1.34432	0.723063
CTHRC1	ctrl	si23	OK	10.2662	28.289	1.46234	5.03956	5e-05	0.000744444	11.0526	10.3487	9.39739	31.1223	26.4751	27.2697
CTSH	ctrl	si23	OK	15.5377	9.40763	-0.723868	-2.49651	5e-05	0.000744444	16.6394	15.4749	14.4987	8.8217	9.50542	9.89578
CTSS	ctrl	si23	OK	1.06666	1.88544	0.821801	2.35713	0.0001	0.00137555	0.890836	1.14651	1.16264	1.92473	2.07115	1.66045
CXADR	ctrl	si23	OK	2.72119	5.61163	1.04418	3.00255	5e-05	0.000744444	2.75971	3.70417	1.69968	6.29327	5.43503	5.10661
CXCL8	ctrl	si23	OK	3.0439	7.11593	1.22513	3.7434	5e-05	0.000744444	2.99832	3.92294	2.21044	7.02117	8.08067	6.24595
CXXC5	ctrl	si23	OK	2.31117	1.47386	-0.649027	-1.43694	0.01795	0.0796398	2.38499	1.98888	2.55964	1.44022	1.34302	1.63833
CYB5RL	ctrl	si23	OK	1.7937	1.14959	-0.641826	-1.84399	0.00145	0.0122383	1.77494	1.97307	1.6331	1.15355	1.19496	1.10024
CYP1A1	ctrl	si23	OK	11.8384	6.52979	-0.858365	-3.09678	5e-05	0.000744444	12.2407	10.7773	12.4973	5.63198	6.7663	7.1911
CYP26B1	ctrl	si23	OK	1.8997	1.24248	-0.612548	-1.82362	0.0016	0.0132603	1.94165	1.68209	2.07536	1.4594	1.01701	1.25103
CYP2S1	ctrl	si23	OK	1.35347	0.520667	-1.37823	-2.91901	5e-05	0.000744444	1.66259	1.24066	1.15715	0.466684	0.565689	0.52963
CYTL1	ctrl	si23	OK	68.7791	117.47	0.77225	3.19704	5e-05	0.000744444	71.6789	72.8427	61.8156	101.249	135.202	115.959
DAAM1	ctrl	si23	OK	3.42095	6.5092	0.928086	3.457	5e-05	0.000744444	3.47856	4.65883	2.12545	8.19433	6.36178	4.9715
DACH1	ctrl	si23	OK	3.62182	7.90106	1.12533	4.06097	5e-05	0.000744444	3.27877	4.74027	2.84641	8.82903	7.43868	7.43548
DAW1	ctrl	si23	OK	5.30635	1.95302	-1.44202	-4.04579	5e-05	0.000744444	5.24279	5.49179	5.18445	2.21685	2.04733	1.59487
DBNDD2	ctrl	si23	OK	15.5575	6.30712	-1.30256	-2.04301	0.0011	0.00993081	15.5815	13.8382	17.2528	6.79766	5.26001	6.8637
DCAF12L1	ctrl	si23	OK	3.56285	6.88347	0.950103	3.13344	5e-05	0.000744444	2.60358	4.21445	3.87053	7.75564	5.60065	7.29413
DCBLD1	ctrl	si23	OK	18.4541	27.7719	0.589686	1.46582	0.009	0.0493263	18.1738	19.1932	17.9953	24.9205	30.2396	28.1557
DCBLD2	ctrl	si23	OK	13.866	24.7161	0.833907	3.54182	5e-05	0.000744444	14.1032	17.1792	10.3155	27.8898	23.1754	23.0832
DCHS1	ctrl	si23	OK	30.5766	47.91	0.6479	3.11397	5e-05	0.000744444	31.0222	28.2613	32.4462	51.825	44.3471	47.558
DDB2	ctrl	si23	OK	43.1988	28.6423	-0.592845	-2.40124	5e-05	0.000744444	46.0308	39.9167	43.6488	27.4177	29.0131	29.496
DDIT4	ctrl	si23	OK	86.0002	32.1417	-1.41989	-5.93264	5e-05	0.000744444	81.4834	79.8206	96.6964	30.0596	31.8062	34.5593
DDT	ctrl	si23	OK	57.7279	34.4009	-0.746822	-2.44854	5e-05	0.000744444	60.1068	47.6061	65.471	31.9864	36.7922	34.4242
DDX11	ctrl	si23	OK	5.76942	3.72099	-0.632738	-2.21234	0.0002	0.00249237	5.83411	5.35536	6.11878	3.81047	3.99887	3.35364
DGAT2	ctrl	si23	OK	0.982411	0.353805	-1.47337	-1.84707	0.00075	0.00733757	1.15838	0.801334	0.98752	0.366091	0.356467	0.338856
DGKH	ctrl	si23	OK	1.84254	2.96438	0.686038	2.55617	5e-05	0.000744444	1.7419	2.81483	0.970886	3.87841	2.88271	2.13203
DGUOK	ctrl	si23	OK	35.5886	21.876	-0.702069	-2.51629	5e-05	0.000744444	37.0014	32.3904	37.374	20.7112	22.0171	22.8996
DHH	ctrl	si23	OK	3.45974	1.18157	-1.54996	-3.46654	5e-05	0.000744444	2.88238	2.76465	4.7322	1.00774	1.37236	1.16461
DMC1	ctrl	si23	OK	2.39948	0.140761	-4.0914	-1.02771	0.0012	0.0106324	2.10135	0.2494	4.84768	0.211947	0.120512	0.0898244
DNAJB14	ctrl	si23	OK	4.99888	8.11729	0.699393	2.23493	0.0001	0.00137555	4.4726	7.71614	2.8079	8.86503	9.94891	5.53793
DNAJC3	ctrl	si23	OK	12.1399	18.861	0.635657	2.62945	5e-05	0.000744444	11.0969	16.5071	8.81553	22.064	16.9892	17.5298
DNM3OS	ctrl	si23	OK	0.938607	1.63486	0.80057	1.83485	0.0022	0.0168511	0.75725	1.26417	0.794396	1.88848	1.32262	1.69346
DOCK7	ctrl	si23	OK	3.86371	6.00567	0.636339	2.37425	5e-05	0.000744444	3.87129	5.36966	2.35017	7.32886	5.53156	5.15658
DPH3	ctrl	si23	OK	7.74178	11.9055	0.620892	2.40533	5e-05	0.000744444	7.36019	10.683	5.18218	12.887	12.9381	9.89148
DPM3	ctrl	si23	OK	74.8869	48.6952	-0.620935	-1.98021	0.00095	0.00885133	66.7422	76.5641	81.3545	37.5393	59.2537	49.2925
DPP4	ctrl	si23	OK	1.72069	0.838989	-1.03627	-2.89964	5e-05	0.000744444	1.55325	2.1395	1.46933	0.875923	0.889444	0.7516
DPY19L3	ctrl	si23	OK	4.72418	9.39258	0.991457	3.80225	5e-05	0.000744444	4.62416	6.0132	3.53517	10.4814	9.84298	7.85332
DPYSL4	ctrl	si23	OK	4.42629	8.59883	0.958042	3.34156	5e-05	0.000744444	4.59325	3.97681	4.70881	9.37598	7.22816	9.19235
DRAXIN	ctrl	si23	OK	0.424912	2.1287	2.32474	3.67717	5e-05	0.000744444	0.402944	0.548469	0.323322	2.12922	2.04869	2.20819
DSEL	ctrl	si23	OK	1.05075	1.68763	0.683581	2.26021	0.0003	0.00345347	1.14781	1.31179	0.692659	1.73419	1.91451	1.4142
DTNA	ctrl	si23	OK	1.40009	2.54632	0.862896	1.73992	0.00145	0.0122383	1.75821	1.06458	1.37748	2.93647	2.3075	2.395
DUSP16	ctrl	si23	OK	4.87123	8.51075	0.805001	3.12203	5e-05	0.000744444	4.38678	5.23766	4.98924	7.5757	9.88117	8.07538
DUSP8	ctrl	si23	OK	1.16816	3.98486	1.77029	5.22917	5e-05	0.000744444	1.09355	1.27752	1.1334	4.24565	3.29808	4.41086
DUXAP8	ctrl	si23	OK	0.871526	1.55529	0.835564	1.95828	0.0017	0.0138864	0.598454	1.28358	0.732545	1.67412	1.62448	1.36726
DYNC1LI2	ctrl	si23	OK	31.8908	48.1883	0.595546	2.64121	5e-05	0.000744444	29.8788	38.7447	27.0487	53.0666	42.7385	48.7599
DYNLT3	ctrl	si23	OK	10.8967	17.5673	0.689007	2.54628	5e-05	0.000744444	11.7444	15.6248	5.32085	17.2353	21.9502	13.5164
DZIP1L	ctrl	si23	OK	1.17765	0.755616	-0.640187	-1.62856	0.00495	0.0311031	1.04469	1.0672	1.42107	0.65437	0.851234	0.761245
E2F2	ctrl	si23	OK	1.63228	1.01684	-0.682794	-2.04218	0.0007	0.00696264	1.6239	1.37806	1.89488	1.05415	1.02933	0.967042
E2F3	ctrl	si23	OK	7.66829	11.7256	0.61269	2.37682	5e-05	0.000744444	7.61584	8.57863	6.81039	11.9166	11.8198	11.4406
E2F8	ctrl	si23	OK	4.98374	2.99223	-0.736007	-2.48491	5e-05	0.000744444	4.77323	5.9106	4.26739	2.96357	2.44755	3.56558
ECI2	ctrl	si23	OK	109.36	72.5968	-0.591108	-2.54872	5e-05	0.000744444	111.633	111.467	104.981	68.104	84.3069	65.3796
ECSIT	ctrl	si23	OK	16.3033	10.7598	-0.599513	-1.94452	0.00105	0.00959563	16.9594	13.2852	18.6652	11.1906	10.5234	10.5654
EEFSEC	ctrl	si23	OK	11.0188	6.65412	-0.72765	-2.50999	5e-05	0.000744444	12.1515	9.3388	11.5662	5.59733	8.36009	6.00496
EFHD2	ctrl	si23	OK	49.8496	32.4712	-0.618421	-2.62992	5e-05	0.000744444	49.3444	41.7791	58.4253	32.8062	29.2777	35.3298
EFNA2	ctrl	si23	OK	0.554076	1.65095	1.57514	2.4929	0.0008	0.00772534	0.553326	0.467969	0.640934	1.76961	1.39334	1.78989
EFNA3	ctrl	si23	OK	2.25681	1.46176	-0.626575	-1.47774	0.012	0.060207	2.14279	1.90753	2.7201	1.03857	1.88482	1.4619
EFNB1	ctrl	si23	OK	16.6189	10.1244	-0.714985	-2.76194	5e-05	0.000744444	17.166	14.3802	18.3106	9.81821	9.58519	10.9699
EFNB2	ctrl	si23	OK	23.6341	44.1923	0.902924	3.96638	5e-05	0.000744444	23.0212	25.7842	22.0969	40.9786	46.052	45.5462
EFNB3	ctrl	si23	OK	0.541881	1.77386	1.71085	3.83928	5e-05	0.000744444	0.487399	0.578966	0.559278	1.70016	1.63346	1.98796
EHBP1L1	ctrl	si23	OK	6.18786	2.81329	-1.13718	-4.19803	5e-05	0.000744444	6.24067	5.25084	7.07206	3.0971	2.17608	3.16669
EHD3	ctrl	si23	OK	2.48856	4.63159	0.896196	3.03006	5e-05	0.000744444	2.22273	2.46971	2.77324	5.11122	4.29086	4.49269
EIF2AK3	ctrl	si23	OK	3.89267	7.57565	0.960612	3.51483	5e-05	0.000744444	3.88444	4.72891	3.06465	7.89043	7.07923	7.7573
ELK1	ctrl	si23	OK	15.3905	9.99591	-0.622631	-2.27093	0.0001	0.00137555	15.7631	14.6074	15.801	10.1472	10.4823	9.35818
ELMOD1	ctrl	si23	OK	3.34264	1.28243	-1.38211	-3.84075	5e-05	0.000744444	3.3786	3.24794	3.40139	1.40077	1.4836	0.962934
ELMOD2	ctrl	si23	OK	3.40469	5.29007	0.635763	2.22213	0.0003	0.00345347	3.86492	4.55091	1.79824	5.2569	6.74698	3.86631
ELOVL4	ctrl	si23	OK	2.64736	4.26676	0.688588	2.16178	0.00025	0.00296667	2.50364	3.19203	2.2464	4.2913	4.6789	3.83008
EMCN	ctrl	si23	OK	13.1637	34.7982	1.40245	5.96945	5e-05	0.000744444	12.3979	18.8846	8.2086	38.2764	39.3227	26.7955
EMILIN1	ctrl	si23	OK	1.9092	1.21567	-0.651222	-1.91607	0.00135	0.0116414	1.86004	1.72505	2.14251	1.22718	1.09037	1.32945
EMILIN2	ctrl	si23	OK	1.14893	0.687177	-0.741542	-2.01091	0.0006	0.00615271	1.27829	1.02189	1.14662	0.658215	0.712102	0.691214
EML2	ctrl	si23	OK	5.32684	3.53489	-0.591614	-1.78986	0.00175	0.014188	6.32555	4.48502	5.16995	3.27317	2.86152	4.46998
EMP3	ctrl	si23	OK	96.7711	49.347	-0.971614	-3.78559	5e-05	0.000744444	96.3465	85.8933	108.073	45.5894	50.9699	51.4816
ENO2	ctrl	si23	OK	7.57481	4.81437	-0.653864	-2.2164	0.0002	0.00249237	7.93135	6.69975	8.09334	4.4811	5.21633	4.74567
EOGT	ctrl	si23	OK	11.8202	18.8767	0.67535	2.74457	5e-05	0.000744444	10.6402	15.7634	9.05702	23.1659	17.3511	16.1132
EPB41L3	ctrl	si23	OK	30.094	45.6228	0.600279	2.64557	5e-05	0.000744444	30.0009	34.6807	25.6005	49.4813	42.4551	44.932
EPHB1	ctrl	si23	OK	0.729346	1.84662	1.34021	3.89282	5e-05	0.000744444	0.769564	0.742377	0.676098	1.95408	1.8697	1.71607
EPHB6	ctrl	si23	OK	2.14785	1.19406	-0.847012	-2.37127	5e-05	0.000744444	2.13042	1.71648	2.59665	1.11702	1.3676	1.09757
EPHX4	ctrl	si23	OK	4.80956	8.65507	0.84764	2.55741	5e-05	0.000744444	4.34806	5.30725	4.77338	6.88666	10.6091	8.46944
ERI1	ctrl	si23	OK	5.67563	3.66767	-0.629916	-2.17926	5e-05	0.000744444	5.01186	8.00912	4.00591	4.40967	3.45268	3.14067
ERO1B	ctrl	si23	OK	0.952125	1.77258	0.896627	2.58247	5e-05	0.000744444	0.828059	1.25167	0.77665	1.73047	2.16446	1.4228
ERV3-1	ctrl	si23	OK	9.14646	34.582	1.91874	5.00663	5e-05	0.000744444	9.27492	10.4114	7.75309	40.1981	35.0464	28.5014
ESM1	ctrl	si23	OK	104.438	212.277	1.0233	4.73615	5e-05	0.000744444	101.03	143.105	69.1799	240.31	203.847	192.675
EVI5	ctrl	si23	OK	2.18769	3.49518	0.675963	2.39112	0.0001	0.00137555	1.89497	3.32758	1.3405	4.20797	3.61537	2.66222
EXOC5	ctrl	si23	OK	10.4247	16.4189	0.65536	2.4361	5e-05	0.000744444	11.2333	14.4964	5.54433	18.7043	19.5642	10.9883
EZR	ctrl	si23	OK	53.8898	33.2079	-0.698485	-3.07948	5e-05	0.000744444	56.8826	51.4624	53.3246	33.1643	35.0163	31.4432
FABP4	ctrl	si23	OK	47.6759	85.6996	0.846029	3.40504	5e-05	0.000744444	46.1482	62.211	34.6685	83.5298	96.363	77.2061
FAM102B	ctrl	si23	OK	1.80783	2.94713	0.705051	2.28266	0.0002	0.00249237	1.91778	2.5346	0.971121	3.58623	2.67504	2.58012
FAM107A	ctrl	si23	OK	7.98655	4.92665	-0.696964	-2.45028	5e-05	0.000744444	7.98802	7.01898	8.95264	4.51755	5.60059	4.66182
FAM110A	ctrl	si23	OK	5.47742	3.62283	-0.59638	-1.70641	0.0051	0.0319111	5.51598	3.76525	7.15103	4.27266	1.81334	4.7825
FAM124A	ctrl	si23	OK	2.81284	1.85373	-0.601595	-1.94802	0.0008	0.00772534	2.44349	3.1608	2.83422	1.96991	2.13136	1.45992
FAM126B	ctrl	si23	OK	1.64322	2.64073	0.684409	2.3801	5e-05	0.000744444	1.59375	2.38614	0.949779	3.09842	2.84096	1.98281
FAM129A	ctrl	si23	OK	1.12373	0.470615	-1.25568	-3.57066	5e-05	0.000744444	0.99114	1.27952	1.10054	0.481306	0.48602	0.444521
FAM131B	ctrl	si23	OK	1.14182	1.72571	0.595855	1.74283	0.00235	0.0178057	1.26211	0.949366	1.21399	1.68223	1.88314	1.61176
FAM133DP	ctrl	si23	OK	2.69934	5.90012	1.12814	1.77458	0.0024	0.0180355	3.56005	2.98661	1.55137	4.45085	8.84414	4.40537
FAM13B	ctrl	si23	OK	3.48144	5.6851	0.707502	2.57384	5e-05	0.000744444	3.08629	4.97095	2.38707	6.92636	5.13126	4.99768
FAM155A	ctrl	si23	OK	1.58597	3.19801	1.01181	3.10264	5e-05	0.000744444	1.6648	1.77222	1.32088	3.48177	2.92036	3.1919
FAM167B	ctrl	si23	OK	3.58015	1.528	-1.22838	-2.55799	0.00015	0.00195295	3.07808	3.61109	4.05128	1.56329	1.5596	1.46111
FAM195A	ctrl	si23	OK	14.6339	9.6882	-0.595011	-1.86546	0.0014	0.0120118	13.3739	12.8639	17.6638	10.1651	7.76814	11.1314
FAM198B	ctrl	si23	OK	52.6436	96.362	0.872207	4.01334	5e-05	0.000744444	53.0689	70.6095	34.2523	116.042	90.9469	82.0974
FAM24B	ctrl	si23	OK	9.74474	5.26447	-0.888334	-2.14321	0.0005	0.00527233	9.76436	9.48497	9.98489	5.90869	3.84562	6.0391
FAM3C	ctrl	si23	OK	21.765	36.2715	0.736827	3.02113	5e-05	0.000744444	21.3779	28.8448	15.0722	40.6855	37.6628	30.4661
FAM50B	ctrl	si23	OK	6.71079	4.29892	-0.64251	-1.9477	0.0008	0.00772534	7.49491	4.99283	7.64465	4.61182	4.19058	4.09436
FAM72B	ctrl	si23	OK	1.12142	0.684363	-0.712496	-1.40973	0.01905	0.0829162	1.27504	0.978579	1.11065	0.679404	0.624621	0.749065
FAM73A	ctrl	si23	OK	2.02098	3.81965	0.918385	3.12624	5e-05	0.000744444	1.73395	3.04365	1.28534	4.78914	3.74175	2.92806
FAM89A	ctrl	si23	OK	9.83604	15.8241	0.685977	2.29246	0.00015	0.00195295	10.256	8.84532	10.4068	13.9611	14.7306	18.7806
FANK1	ctrl	si23	OK	0.596043	1.10983	0.89685	1.39312	0.022	0.0919313	0.292982	0.867577	0.627569	0.921986	0.953757	1.45374
FAR2	ctrl	si23	OK	16.4562	25.0329	0.605193	2.48167	5e-05	0.000744444	16.6114	20.1846	12.5727	25.599	26.2931	23.2066
FAT1	ctrl	si23	OK	1.47708	2.35175	0.670986	2.5216	5e-05	0.000744444	1.52118	1.51947	1.39059	2.57278	2.27131	2.21116
FAT4	ctrl	si23	OK	7.05971	11.2642	0.67406	2.97683	5e-05	0.000744444	6.79321	9.32332	5.0626	13.7122	9.97843	10.1019
FBN2	ctrl	si23	OK	15.1654	26.2808	0.793228	3.63796	5e-05	0.000744444	15.7419	15.1265	14.6278	25.9991	28.7388	24.1047
FBXL13	ctrl	si23	OK	1.19529	2.03385	0.766851	1.31845	0.02655	0.104881	1.06678	1.69533	0.823758	2.43623	1.77729	1.88803
FBXL15	ctrl	si23	OK	5.95039	3.79922	-0.64728	-1.9989	0.00095	0.00885133	5.85515	5.45654	6.53949	4.40145	4.0666	2.92961
FBXO6	ctrl	si23	OK	2.11066	1.26424	-0.73942	-1.68306	0.00495	0.0311031	2.27595	1.80189	2.25413	1.3851	1.51711	0.890517
FBXW9	ctrl	si23	OK	8.67483	5.48378	-0.661666	-2.17361	0.0002	0.00249237	8.19483	7.58156	10.2481	5.12557	4.86397	6.46179
FDXR	ctrl	si23	OK	21.3169	12.3187	-0.791151	-2.97611	5e-05	0.000744444	21.7707	18.6992	23.4808	12.8963	11.0034	13.0563
FERMT3	ctrl	si23	OK	32.1627	20.9768	-0.616592	-2.38801	5e-05	0.000744444	32.464	27.4666	36.5573	21.8449	19.7408	21.3447
FILIP1	ctrl	si23	OK	1.12112	2.66685	1.2502	3.6271	5e-05	0.000744444	1.21432	1.40926	0.739785	3.82031	2.45698	1.72325
FILIP1L	ctrl	si23	OK	8.49505	19.9454	1.23136	2.52524	0.0005	0.00527233	7.48097	12.847	5.15719	24.9774	20.1749	14.6838
FLJ42627	ctrl	si23	OK	1.35026	2.08546	0.62713	2.11251	0.0002	0.00249237	1.30967	1.42469	1.31642	2.20794	2.15128	1.89716
FLRT2	ctrl	si23	OK	29.2464	59.9599	1.03574	4.79716	5e-05	0.000744444	26.8746	36.0827	24.7819	67.3457	55.9084	56.6258
FLT3LG	ctrl	si23	OK	2.35544	1.3595	-0.792916	-1.26343	0.0134	0.0649364	2.21817	2.64646	2.2017	0.986104	1.83708	1.25533
FNDC3A	ctrl	si23	OK	10.4088	17.225	0.726697	3.01637	5e-05	0.000744444	10.2104	15.8127	5.2035	21.6074	17.0548	13.0128
FNDC3B	ctrl	si23	OK	27.6312	48.0835	0.799244	3.67937	5e-05	0.000744444	27.1323	34.6728	21.0885	55.6238	46.3895	42.2371
FNIP1	ctrl	si23	OK	2.35582	3.82945	0.700907	2.45745	0.0001	0.00137555	1.97723	3.44414	1.64609	4.64154	3.85517	2.99164
FRMD4B	ctrl	si23	OK	8.95725	15.518	0.792816	3.29056	5e-05	0.000744444	8.72644	12.0861	6.05924	18.0854	13.7417	14.7269
FRMD6	ctrl	si23	OK	21.5929	33.7713	0.645244	2.73283	5e-05	0.000744444	20.8227	28.322	15.6339	37.2379	31.0973	32.9788
FRS2	ctrl	si23	OK	1.77033	2.96886	0.745896	2.48093	5e-05	0.000744444	1.49152	2.68878	1.13068	3.41669	2.92203	2.56787
FRY	ctrl	si23	OK	5.39459	3.57	-0.595588	-2.37463	5e-05	0.000744444	5.30567	5.54274	5.33536	3.56539	3.70529	3.43934
FRYL	ctrl	si23	OK	6.44665	10.2898	0.674597	2.85833	5e-05	0.000744444	6.235	9.63467	3.47026	13.0705	9.61624	8.18268
FSD1L	ctrl	si23	OK	0.593295	1.06433	0.843122	1.02679	0.03725	0.132255	0.51501	0.892312	0.372565	1.11219	1.50888	0.571914
FST	ctrl	si23	OK	1.82283	0.714813	-1.35054	-2.62682	0.0001	0.00137555	1.58108	1.90111	1.98629	0.839282	0.453235	0.851921
FZD1	ctrl	si23	OK	1.74237	2.74707	0.656845	2.00525	0.0007	0.00696264	1.5783	1.66591	1.9829	3.00999	2.28654	2.94469
FZD6	ctrl	si23	OK	12.1315	18.3852	0.59979	2.41065	5e-05	0.000744444	11.3133	16.9475	8.13364	18.8676	20.3929	15.8951
G0S2	ctrl	si23	OK	8.8967	3.05336	-1.54287	-4.15415	5e-05	0.000744444	8.22944	6.92761	11.533	3.05394	2.21943	3.88672
GAB1	ctrl	si23	OK	2.21952	5.04595	1.18488	4.31861	5e-05	0.000744444	2.30232	2.92146	1.43479	5.71953	5.33946	4.07885
GABBR2	ctrl	si23	OK	14.049	5.91288	-1.24853	-5.00767	5e-05	0.000744444	14.185	13.628	14.334	6.1885	5.94488	5.60527
GAL	ctrl	si23	OK	13.6712	5.13337	-1.41316	-3.82956	5e-05	0.000744444	11.7054	12.1549	17.1533	4.42914	4.41535	6.55563
GALNT1	ctrl	si23	OK	62.6249	96.7791	0.62796	2.95587	5e-05	0.000744444	61.6335	88.4055	37.8356	104.828	104.052	81.4577
GALNT7	ctrl	si23	OK	15.1301	28.4832	0.912691	3.83314	5e-05	0.000744444	14.8657	20.2103	10.3143	33.1147	28.3401	23.9949
GBP1	ctrl	si23	OK	5.23008	8.01889	0.616567	2.24944	0.00015	0.00195295	4.77415	6.74681	4.1693	9.43247	7.47959	7.14459
GBP2	ctrl	si23	OK	7.70169	13.5387	0.813845	3.21409	5e-05	0.000744444	8.1527	7.92666	7.0257	12.4413	15.2012	12.9736
GBP3	ctrl	si23	OK	5.17291	8.0599	0.639784	2.33459	0.0001	0.00137555	4.62313	7.71429	3.18133	9.54533	8.15692	6.47744
GCA	ctrl	si23	OK	1.36871	2.19914	0.684125	1.88881	0.00285	0.0206495	1.21392	2.12869	0.763509	2.02456	2.54881	2.02405
GCHFR	ctrl	si23	OK	9.5734	3.1809	-1.5896	-3.71908	5e-05	0.000744444	11.7233	8.61359	8.38329	3.20962	2.60142	3.73166
GCNT2	ctrl	si23	OK	5.19223	3.18163	-0.70659	-2.49952	5e-05	0.000744444	5.48976	5.7024	4.38452	3.17178	3.42618	2.94692
GCSHP3	ctrl	si23	OK	2.06559	3.26208	0.659238	1.39772	0.02215	0.0924286	2.11872	2.89477	1.18329	2.7529	4.1486	2.88476
GGT5	ctrl	si23	OK	30.0665	12.4774	-1.26884	-4.97015	5e-05	0.000744444	29.6327	25.6236	34.9432	14.4513	11.2583	11.7227
GIMAP1-GIMAP5	ctrl	si23	OK	8.09203	5.07346	-0.673533	-1.33081	0.0204	0.0870137	7.89964	7.52353	8.85292	5.36559	4.74187	5.11291
GIPC2	ctrl	si23	OK	5.6626	3.0396	-0.897582	-2.93864	5e-05	0.000744444	4.82064	8.47827	3.68887	3.48341	2.96594	2.66945
GJA1	ctrl	si23	OK	78.3253	149.101	0.928742	4.3205	5e-05	0.000744444	75.5914	104.148	55.2365	166.691	141.317	139.296
GJA4	ctrl	si23	OK	36.8473	7.54815	-2.28736	-8.19526	5e-05	0.000744444	36.3846	32.8284	41.3288	7.27311	7.09272	8.27862
GJA5	ctrl	si23	OK	1.93728	0.36706	-2.39995	-4.72424	5e-05	0.000744444	1.94308	2.04266	1.82611	0.41158	0.35378	0.335818
GLCE	ctrl	si23	OK	28.7061	50.2457	0.807643	3.56313	5e-05	0.000744444	25.9137	38.7899	21.4147	55.0734	46.2444	49.4192
GLDC	ctrl	si23	OK	1.22102	0.633779	-0.946039	-2.48665	0.0001	0.00137555	1.2494	1.20827	1.2054	0.724646	0.57727	0.599421
GLIPR1	ctrl	si23	OK	15.171	30.5785	1.0112	3.36197	5e-05	0.000744444	15.4683	18.4728	11.5718	29.6997	39.6469	22.3889
GLIS2	ctrl	si23	OK	5.86049	3.85773	-0.603268	-2.09925	0.00035	0.003912	5.84946	4.55544	7.17656	4.37652	3.41949	3.77717
GLRB	ctrl	si23	OK	1.37903	2.17182	0.655245	1.75948	0.00275	0.0201082	0.908374	2.10549	1.12324	1.9375	2.4043	2.17366
GMFG	ctrl	si23	OK	17.5065	40.2519	1.20117	4.03136	5e-05	0.000744444	16.3675	18.5888	17.5631	35.2601	46.5575	38.9381
GMPR	ctrl	si23	OK	27.848	18.1778	-0.615396	-2.34984	0.0001	0.00137555	29.1064	26.2973	28.1403	16.7709	19.9641	17.7984
GNAI1	ctrl	si23	OK	4.96229	7.8486	0.661429	2.31674	0.00015	0.00195295	4.56334	7.11807	3.20546	8.48164	7.73053	7.33363
GNB4	ctrl	si23	OK	12.8043	21.0872	0.719738	3.00027	5e-05	0.000744444	12.8909	16.7192	8.80278	24.5048	18.9002	19.8565
GNPTAB	ctrl	si23	OK	5.14637	8.19787	0.671692	2.57921	5e-05	0.000744444	4.82521	7.16589	3.44802	9.14251	7.43582	8.01526
GOLIM4	ctrl	si23	OK	9.57019	16.0099	0.742345	3.01272	5e-05	0.000744444	9.20621	13.5352	5.96919	19.8283	13.3844	14.8169
GOLT1B	ctrl	si23	OK	12.1255	18.5212	0.611134	2.3814	5e-05	0.000744444	11.7423	16.5848	8.04943	17.9158	23.2957	14.3522
GPATCH2	ctrl	si23	OK	2.37669	3.81172	0.681487	2.05891	0.00045	0.00481318	2.46297	3.16247	1.50464	4.14957	3.75942	3.52616
GPR137B	ctrl	si23	OK	5.68093	9.69585	0.771239	2.53048	5e-05	0.000744444	5.29777	6.56013	5.1849	8.86575	11.2837	8.9381
GPR137C	ctrl	si23	OK	0.889816	2.24322	1.33399	3.625	5e-05	0.000744444	0.600986	1.42916	0.639304	2.06993	2.48164	2.17808
GPR146	ctrl	si23	OK	10.1685	5.18505	-0.971675	-1.43729	0.0181	0.0800967	10.2946	9.27956	10.9313	4.7237	6.1279	4.70355
GPR162	ctrl	si23	OK	9.55478	5.96514	-0.679666	-2.17957	0.00015	0.00195295	10.0635	8.94043	9.66042	5.59543	5.14022	7.15978
GPR173	ctrl	si23	OK	2.29579	3.85985	0.749553	2.48312	5e-05	0.000744444	2.22696	2.60606	2.05436	4.55535	3.35961	3.66459
GPR176	ctrl	si23	OK	20.1945	13.2438	-0.608641	-2.47064	5e-05	0.000744444	20.9949	19.2973	20.2913	11.8018	14.4502	13.4795
GPRC5A	ctrl	si23	OK	14.5603	7.44054	-0.968555	-3.52586	5e-05	0.000744444	12.9108	13.4367	17.3333	8.06068	7.45034	6.81061
GRIK5	ctrl	si23	OK	4.04477	1.32711	-1.60777	-4.79044	5e-05	0.000744444	3.85012	3.43246	4.85175	1.62214	1.33108	1.02812
GRPEL2	ctrl	si23	OK	4.78785	7.69717	0.684951	2.42201	0.0001	0.00137555	4.53757	6.00286	3.82312	7.91034	7.34904	7.83214
GSKIP	ctrl	si23	OK	8.44372	13.1079	0.634483	2.26401	5e-05	0.000744444	8.42852	11.3883	5.51434	14.4968	15.5743	9.2525
GSTM4	ctrl	si23	OK	3.2069	1.32503	-1.27516	-3.00132	5e-05	0.000744444	2.81781	3.27665	3.52622	1.40384	1.18471	1.38654
GYPC	ctrl	si23	OK	1.47432	2.52763	0.777733	1.57959	0.00355	0.0242899	1.18892	1.27859	1.95547	2.46284	2.42671	2.69333
H1F0	ctrl	si23	OK	71.5673	47.5547	-0.589713	-2.57004	5e-05	0.000744444	72.6524	68.6974	73.352	45.0784	48.7461	48.8396
HAUS4	ctrl	si23	OK	30.816	20.1258	-0.614637	-2.41266	5e-05	0.000744444	32.9303	28.9741	30.5436	18.3324	22.36	19.6849
HCFC1R1	ctrl	si23	OK	42.5762	22.4843	-0.921132	-2.44332	5e-05	0.000744444	43.3756	36.7382	47.6148	21.0325	18.7461	27.6741
HDX	ctrl	si23	OK	0.689583	1.29319	0.90714	2.58194	5e-05	0.000744444	0.636195	0.850982	0.581573	1.70031	1.154	1.02527
HIF3A	ctrl	si23	OK	1.42072	0.578252	-1.29685	-2.55965	5e-05	0.000744444	1.46215	1.50198	1.29802	0.431901	0.604396	0.69846
HINT3	ctrl	si23	OK	3.6249	5.63435	0.636309	2.05646	0.00045	0.00481318	2.42403	5.4514	2.99926	6.8756	4.94577	5.08168
HIPK3	ctrl	si23	OK	5.75535	9.66759	0.748251	2.95885	5e-05	0.000744444	5.72669	8.04405	3.49532	10.9083	9.24875	8.84567
HIST1H2AM	ctrl	si23	OK	1.54065	0.462575	-1.73578	-1.14329	0.045	0.151175	1.76473	1.23333	1.62389	0	0.358275	1.02945
HIST1H2BH	ctrl	si23	OK	12.9224	30.6699	1.24695	3.30626	5e-05	0.000744444	18.8873	9.51008	10.3697	32.4715	33.9705	25.5677
HIST1H3B	ctrl	si23	OK	1.77278	0.512203	-1.79123	-1.40192	0.04495	0.151092	4.24725	0.66653	0.404578	0	0	1.53661
HIST3H2A	ctrl	si23	OK	8.93874	5.10941	-0.806915	-1.47459	0.02085	0.0884271	11.5731	6.42057	8.82252	4.66273	3.7103	6.9552
HIVEP2	ctrl	si23	OK	0.659868	1.61212	1.28871	4.20508	5e-05	0.000744444	0.532106	0.874814	0.572685	1.93314	1.49611	1.40712
HLA-DPA1	ctrl	si23	OK	2.23872	1.23349	-0.859928	-1.33331	0.02205	0.0920757	1.69521	2.32841	2.69253	0.936446	1.72774	1.03628
HLA-DPB1	ctrl	si23	OK	1.79028	1.00765	-0.829191	-1.97092	0.0009	0.00844485	1.98045	1.74402	1.64638	1.04963	1.25954	0.713779
HLX	ctrl	si23	OK	10.8631	6.9459	-0.645202	-2.2056	0.00025	0.00296667	11.2682	8.77724	12.5439	6.60692	6.40016	7.8306
HMCN1	ctrl	si23	OK	1.10106	2.64155	1.26249	1.62726	0.00475	0.0302125	0.975092	1.2954	1.03268	3.16484	2.23567	2.52414
HMGA1	ctrl	si23	OK	781.639	497.091	-0.652991	-3.30601	5e-05	0.000744444	785.855	667.588	891.473	508.017	461.627	521.63
HMOX1	ctrl	si23	OK	30.1235	15.0778	-0.998459	-3.7676	5e-05	0.000744444	29.9587	27.3091	33.1027	14.4739	14.4266	16.333
HOPX	ctrl	si23	OK	22.405	12.0884	-0.890197	-2.99093	5e-05	0.000744444	21.5906	21.8369	23.7874	10.7133	12.8821	12.6698
HOXB9	ctrl	si23	OK	0.664288	1.1719	0.818975	1.77801	0.0037	0.0250575	0.592337	0.452841	0.947685	1.3668	1.18088	0.968032
HPDL	ctrl	si23	OK	4.8475	2.44959	-0.984701	-2.86178	5e-05	0.000744444	4.80382	3.84754	5.89114	2.55842	2.14595	2.6444
HPSE	ctrl	si23	OK	4.04983	6.72009	0.73062	2.62029	5e-05	0.000744444	4.51808	4.03462	3.59678	5.86128	7.50552	6.79346
HS3ST1	ctrl	si23	OK	1.09188	0.450177	-1.27825	-1.7063	0.0129	0.0632068	1.13907	1.24971	0.886874	0.409722	0.351037	0.589773
HSD17B2	ctrl	si23	OK	2.31739	4.88103	1.07468	2.91105	5e-05	0.000744444	2.59283	1.73012	2.62922	5.09514	3.62025	5.92769
HSD17B8	ctrl	si23	OK	2.31335	1.44869	-0.675233	-1.37598	0.02055	0.0874658	1.93989	2.14467	2.85548	1.67009	1.05604	1.61994
HSPA12B	ctrl	si23	OK	9.28565	2.10118	-2.1438	-6.99728	5e-05	0.000744444	9.07318	7.72794	11.0558	1.81862	1.93859	2.54633
HSPA13	ctrl	si23	OK	10.7144	18.8957	0.818507	3.31575	5e-05	0.000744444	11.0746	15.0364	6.03222	20.35	22.5681	13.769
HSPA2	ctrl	si23	OK	3.07179	1.67185	-0.877633	-2.59099	5e-05	0.000744444	3.27874	2.05133	3.8853	1.99877	1.47928	1.53749
HSPB6	ctrl	si23	OK	4.30605	2.61382	-0.720206	-1.95709	0.0007	0.00696264	4.391	4.38729	4.13985	2.75086	2.55196	2.53863
HTR1D	ctrl	si23	OK	3.03815	1.14646	-1.406	-3.84095	5e-05	0.000744444	2.8689	3.22767	3.01789	0.897758	1.08809	1.45354
HVCN1	ctrl	si23	OK	2.76197	1.36564	-1.01612	-1.44273	0.0162	0.0741667	2.79664	2.52774	2.96154	1.50093	1.16181	1.43418
IBA57	ctrl	si23	OK	2.81561	1.79899	-0.646255	-2.24375	0.0002	0.00249237	2.89796	2.41234	3.13652	1.85381	1.77909	1.76408
ID2	ctrl	si23	OK	2.64946	6.78139	1.35588	3.7864	5e-05	0.000744444	2.91343	2.367	2.66796	7.315	6.35882	6.67033
IER5	ctrl	si23	OK	31.8548	19.601	-0.700586	-2.79206	5e-05	0.000744444	28.8352	25.8802	40.849	17.0769	15.293	26.4329
IFI44L	ctrl	si23	OK	1.26928	2.36705	0.899076	2.79204	5e-05	0.000744444	1.35121	1.71502	0.741623	3.62869	1.89552	1.57693
IFITM1	ctrl	si23	OK	14.4751	6.96297	-1.0558	-3.00839	5e-05	0.000744444	14.2535	13.1872	15.9845	8.63574	7.40733	4.84583
IGF1R	ctrl	si23	OK	7.53449	11.8685	0.655557	2.81569	5e-05	0.000744444	7.61528	7.49066	7.49753	11.8974	12.402	11.306
IGFBP1	ctrl	si23	OK	1.0047	0.457179	-1.13593	-1.38086	0.0358	0.128794	1.31853	0.876448	0.819117	0.558283	0.26275	0.550503
IGFBP2	ctrl	si23	OK	40.9295	24.7855	-0.723645	-2.78582	5e-05	0.000744444	40.5299	36.0081	46.2505	23.8334	22.0187	28.5043
IGFBP6	ctrl	si23	OK	9.70098	3.18388	-1.60735	-4.33129	5e-05	0.000744444	10.5081	7.80928	10.7855	3.08649	2.93196	3.53318
IL13RA1	ctrl	si23	OK	32.9027	50.5644	0.619915	2.74286	5e-05	0.000744444	30.416	37.8237	30.4684	50.2827	51.126	50.2844
IL17RC	ctrl	si23	OK	10.5465	6.56253	-0.68444	-2.37355	5e-05	0.000744444	10.205	9.5554	11.8791	6.51974	6.34245	6.82539
IL1R1	ctrl	si23	OK	1.94534	3.60674	0.890675	2.97911	5e-05	0.000744444	1.92567	2.05173	1.85862	3.62646	3.44969	3.74407
IL1RAP	ctrl	si23	OK	1.40906	2.54314	0.851881	2.22814	0.00015	0.00195295	1.34154	1.75353	1.13211	3.19487	1.97921	2.45534
IL27RA	ctrl	si23	OK	2.95728	1.71298	-0.787766	-2.32669	5e-05	0.000744444	3.22128	2.27736	3.3732	1.49698	1.70853	1.93341
IL32	ctrl	si23	OK	145.856	276.376	0.922082	4.0951	5e-05	0.000744444	152.284	134.842	150.443	268.653	269.792	290.682
IL33	ctrl	si23	OK	6.51913	3.30218	-0.98126	-3.27888	5e-05	0.000744444	6.39175	8.53637	4.62926	3.32666	4.09004	2.48984
INTU	ctrl	si23	OK	0.903154	1.38599	0.617872	1.64676	0.0049	0.0309356	0.824784	1.16595	0.718729	1.49738	1.26898	1.39161
IPMK	ctrl	si23	OK	1.67335	3.356	1.004	3.30705	5e-05	0.000744444	1.72354	2.52536	0.771159	3.2619	4.05673	2.74936
IREB2	ctrl	si23	OK	8.70058	13.1641	0.597422	2.42952	5e-05	0.000744444	7.87028	13.0012	5.23024	15.4476	13.505	10.5396
ISG20	ctrl	si23	OK	1.39151	0.807062	-0.785901	-1.18449	0.01765	0.0787187	1.19983	1.505	1.4697	1.02755	0.904077	0.489557
ITFG1	ctrl	si23	OK	13.0609	20.1684	0.62685	2.5089	5e-05	0.000744444	11.7103	17.4053	10.067	20.7755	21.3001	18.4297
ITGA10	ctrl	si23	OK	11.4825	5.81577	-0.981389	-1.25277	0.0336	0.12341	11.701	10.7461	12.0003	5.69783	6.1242	5.62529
ITGA3	ctrl	si23	OK	36.3927	22.8171	-0.67353	-2.97518	5e-05	0.000744444	36.6761	33.1137	39.3883	23.3515	22.5887	22.5112
ITGAV	ctrl	si23	OK	26.8011	65.718	1.294	5.96528	5e-05	0.000744444	27.1014	37.4631	15.8387	77.0036	67.061	53.0893
ITGB1	ctrl	si23	OK	298.469	603.721	1.0163	5.24028	5e-05	0.000744444	289.96	404.565	200.881	656.746	591.528	562.891
ITGB8	ctrl	si23	OK	0.809078	1.90257	1.2336	3.60486	5e-05	0.000744444	0.86683	1.09364	0.466761	2.45861	1.95492	1.29418
ITM2A	ctrl	si23	OK	0.454988	1.33998	1.55831	2.01364	0.0012	0.0106324	0.410243	0.701604	0.253117	1.28745	1.68297	1.04952
ITPR3	ctrl	si23	OK	19.051	8.68971	-1.13249	-4.95824	5e-05	0.000744444	19.9943	17.9061	19.2527	9.30061	8.66759	8.10094
ITPRIPL1	ctrl	si23	OK	2.36545	1.18428	-0.998109	-2.32792	0.0001	0.00137555	2.32261	2.02387	2.74987	1.09991	1.11569	1.33723
JMJD1C	ctrl	si23	OK	7.06631	12.3602	0.806668	3.44203	5e-05	0.000744444	7.50823	10.114	3.57666	14.5209	14.0799	8.47968
KALRN	ctrl	si23	OK	2.09247	4.11798	0.97673	2.84959	5e-05	0.000744444	2.0456	2.10962	2.12219	4.03125	4.52614	3.79655
KAT7	ctrl	si23	OK	20.7689	13.6401	-0.606573	-2.45397	5e-05	0.000744444	21.196	20.7686	20.342	12.1669	15.7202	13.033
KCNAB1	ctrl	si23	OK	9.3452	4.16194	-1.16697	-4.09728	5e-05	0.000744444	8.38643	10.8194	8.82978	3.9975	4.28879	4.19954
KCNK1	ctrl	si23	OK	0.776869	1.50666	0.955608	1.89441	0.00215	0.0165961	0.809242	0.690356	0.831008	1.35462	1.04154	2.12382
KCNMB4	ctrl	si23	OK	0.409404	1.47253	1.8467	4.22302	5e-05	0.000744444	0.428983	0.380772	0.418455	1.30361	1.70552	1.40846
KDM7A	ctrl	si23	OK	1.09297	1.69406	0.632227	2.07317	0.0004	0.00436051	1.16038	1.44031	0.678221	2.17047	1.56368	1.34802
KHDRBS3	ctrl	si23	OK	3.36781	5.65089	0.746667	2.31825	0.00015	0.00195295	3.37015	3.35578	3.37751	5.98482	5.67427	5.29358
KHK	ctrl	si23	OK	2.43231	1.09797	-1.14749	-2.22605	0.0001	0.00137555	2.59979	2.35266	2.34448	0.951548	1.24603	1.09632
KIAA1033	ctrl	si23	OK	17.7047	27.1116	0.614782	2.71679	5e-05	0.000744444	19.5089	24.1023	9.50279	31.9332	30.6323	18.7694
KIAA1211	ctrl	si23	OK	1.58501	3.30949	1.06212	3.67633	5e-05	0.000744444	1.60319	1.49667	1.65516	3.76446	2.76936	3.39464
KIAA1211L	ctrl	si23	OK	1.38029	0.899859	-0.617195	-1.64739	0.00445	0.0288899	1.44057	1.21924	1.48104	0.819714	1.09521	0.784652
KIAA1324L	ctrl	si23	OK	5.38784	11.7836	1.129	4.46366	5e-05	0.000744444	4.88499	6.68696	4.59157	11.3701	11.7152	12.2654
KIAA1522	ctrl	si23	OK	9.39564	4.19786	-1.16234	-4.21089	5e-05	0.000744444	9.65825	8.57904	9.94964	4.32758	3.73004	4.53596
KIAA1551	ctrl	si23	OK	7.18343	12.4101	0.788772	3.33884	5e-05	0.000744444	7.47338	10.7016	3.37537	14.4126	14.6561	8.16175
KIAA1715	ctrl	si23	OK	1.11363	1.75012	0.652184	2.07128	0.0006	0.00615271	1.2754	1.25689	0.808602	1.84242	2.11787	1.29006
KIDINS220	ctrl	si23	OK	8.05083	13.1453	0.707335	2.94588	5e-05	0.000744444	7.7693	10.4924	5.89081	15.8363	11.5371	12.0624
KIF26A	ctrl	si23	OK	3.46426	2.16124	-0.68069	-2.42142	0.0001	0.00137555	3.6094	2.70776	4.07561	2.2366	1.67654	2.57056
KIF5B	ctrl	si23	OK	34.3925	58.6966	0.771182	3.59073	5e-05	0.000744444	35.7608	49.5784	17.8384	71.4054	64.1704	40.5141
KIT	ctrl	si23	OK	2.03253	11.0368	2.44098	8.7555	5e-05	0.000744444	1.83964	2.32663	1.9313	11.6544	11.2875	10.1685
KITLG	ctrl	si23	OK	4.98897	9.6742	0.9554	3.65642	5e-05	0.000744444	4.7725	7.81765	2.37677	10.5708	10.7759	7.67589
KLF2	ctrl	si23	OK	20.7976	7.49336	-1.47273	-4.94192	5e-05	0.000744444	23.7669	15.3626	23.2631	7.5801	5.41004	9.48996
KLF5	ctrl	si23	OK	0.677792	1.46736	1.11431	2.4151	5e-05	0.000744444	0.679132	0.773705	0.58054	1.26034	1.51627	1.62547
KLHL13	ctrl	si23	OK	8.43068	16.2867	0.949972	3.63436	5e-05	0.000744444	7.39497	10.1996	7.69746	16.9315	16.9175	15.011
KLHL28	ctrl	si23	OK	0.851133	1.7823	1.06629	3.16705	5e-05	0.000744444	0.831773	1.35657	0.365059	2.05163	1.96658	1.3287
KLHL3	ctrl	si23	OK	3.88656	2.30757	-0.752119	-2.64493	5e-05	0.000744444	3.91442	4.11029	3.63496	2.2082	2.84217	1.87233
KLHL6	ctrl	si23	OK	4.05171	6.72896	0.731852	2.76949	5e-05	0.000744444	3.71032	4.34746	4.09736	6.75689	6.53438	6.89561
KRT15	ctrl	si23	OK	1.07234	0.233173	-2.20128	-2.83967	0.0007	0.00696264	1.17117	0.878621	1.16721	0.271999	0.330307	0.0972148
KRT18	ctrl	si23	OK	144.911	84.1398	-0.784307	-3.45324	5e-05	0.000744444	154.968	133.649	146.116	85.5516	85.7487	81.1192
KRT19	ctrl	si23	OK	25.2796	3.31688	-2.93008	-9.39242	5e-05	0.000744444	25.8697	20.6342	29.335	3.96596	3.05567	2.929
KRT7	ctrl	si23	OK	147.529	66.1947	-1.15621	-5.17489	5e-05	0.000744444	154.639	136.688	151.26	69.4858	64.1843	64.914
KRT80	ctrl	si23	OK	29.8913	16.1648	-0.886872	-3.71497	5e-05	0.000744444	30.7885	25.9827	32.9028	15.4562	16.7087	16.3295
L3MBTL3	ctrl	si23	OK	13.8319	23.163	0.743821	3.07091	5e-05	0.000744444	13.814	17.3281	10.3537	25.9214	21.5677	21.9999
LAGE3	ctrl	si23	OK	24.2586	14.0348	-0.789484	-2.61624	5e-05	0.000744444	24.0455	19.615	29.1152	12.4221	12.4393	17.243
LAMA3	ctrl	si23	OK	1.81924	0.924435	-0.976695	-2.17969	0.00025	0.00296667	1.63169	2.04622	1.77982	1.33422	0.782505	0.656577
LAMA5	ctrl	si23	OK	15.2424	10.0973	-0.594113	-2.64391	5e-05	0.000744444	15.0469	13.8013	16.8789	11.6455	7.77126	10.8752
LAMB3	ctrl	si23	OK	5.72493	2.49538	-1.198	-4.15065	5e-05	0.000744444	5.99065	5.34542	5.83873	2.67924	2.53038	2.27651
LAMC2	ctrl	si23	OK	3.17268	1.62111	-0.968723	-3.28714	5e-05	0.000744444	3.31471	3.06847	3.13485	1.42556	1.8499	1.58785
LAMP3	ctrl	si23	OK	3.27886	1.30703	-1.3269	-3.99604	5e-05	0.000744444	3.53253	3.59763	2.70643	1.35623	1.47368	1.09118
LBH	ctrl	si23	OK	0.441125	2.79477	2.66347	5.58044	5e-05	0.000744444	0.424984	0.284443	0.613948	2.21959	3.35444	2.81028
LCOR	ctrl	si23	OK	2.03499	3.10479	0.609477	2.20347	0.0002	0.00249237	2.01686	3.10653	0.981577	3.6159	3.65961	2.03886
LETM2	ctrl	si23	OK	1.94802	1.25003	-0.640043	-1.64722	0.0047	0.0299584	1.88146	2.15299	1.80962	1.32463	1.58774	0.837728
LGALS3	ctrl	si23	OK	33.683	16.3431	-1.04334	-3.68305	5e-05	0.000744444	34.5642	32.9371	33.5478	16.2139	16.6384	16.177
LGALS9	ctrl	si23	OK	20.5068	10.8522	-0.918121	-3.3069	5e-05	0.000744444	23.4597	16.4221	21.6386	11.6377	10.5915	10.3272
LGR4	ctrl	si23	OK	1.46813	2.5617	0.803125	2.48086	5e-05	0.000744444	1.62546	1.78902	0.989909	2.72508	2.51355	2.44649
LHPP	ctrl	si23	OK	1.98584	0.725411	-1.45288	-2.7685	5e-05	0.000744444	2.11875	1.81812	2.02065	0.787528	0.841806	0.546898
LHX6	ctrl	si23	OK	6.88935	2.54462	-1.43692	-4.77207	5e-05	0.000744444	6.78041	6.91892	6.96871	2.66441	2.52217	2.44728
LIFR	ctrl	si23	OK	3.01552	6.11027	1.01883	3.8471	5e-05	0.000744444	3.04315	4.48886	1.51454	7.68018	6.21792	4.4327
LIMCH1	ctrl	si23	OK	1.14034	5.6483	2.30835	7.80045	5e-05	0.000744444	1.20854	1.19555	1.01693	6.75242	4.66522	5.52726
LIMS1	ctrl	si23	OK	27.7183	46.2624	0.739001	3.1792	5e-05	0.000744444	24.4556	36.8037	21.8956	52.7472	38.4831	47.5568
LIMS2	ctrl	si23	OK	18.0916	7.69272	-1.23376	-4.37131	5e-05	0.000744444	19.162	15.7851	19.3277	8.00138	6.85201	8.22476
LINC00341	ctrl	si23	OK	2.53161	0.891998	-1.50494	-4.03704	5e-05	0.000744444	2.78945	2.14709	2.65829	1.13099	0.753243	0.79176
LINC00506	ctrl	si23	OK	1.52661	2.43558	0.673935	1.77732	0.00185	0.0147777	1.71348	1.99904	0.867312	2.55005	2.37802	2.37867
LINC00622	ctrl	si23	OK	0.725254	1.40601	0.955048	1.37629	0.02275	0.0942071	0.462645	0.529313	1.1838	1.75764	1.24701	1.21337
LINC00641	ctrl	si23	OK	2.93959	4.85763	0.724639	2.13213	5e-05	0.000744444	2.50091	3.89173	2.42612	5.84831	4.24036	4.48422
LINC00920	ctrl	si23	OK	0.577986	1.44882	1.32577	1.6168	0.0152	0.0706175	0.76127	0.603316	0.369373	1.59504	1.33207	1.41937
LINC00961	ctrl	si23	OK	14.4949	8.71858	-0.73338	-2.50492	5e-05	0.000744444	15.3099	14.9212	13.2535	7.96737	7.97143	10.2169
LINC01094	ctrl	si23	OK	0.66779	1.3304	0.994394	2.32353	0.00015	0.00195295	0.598518	0.850674	0.554176	1.44213	1.04403	1.50503
LINC01116	ctrl	si23	OK	13.7366	8.13716	-0.755432	-2.38226	5e-05	0.000744444	15.0549	12.2655	13.8895	8.64025	8.94783	6.82342
LINC01117	ctrl	si23	OK	1.65757	0.67243	-1.30161	-1.15672	0.03435	0.12523	1.49463	2.44726	1.03081	1.31763	0.444375	0.255283
LINC01356	ctrl	si23	OK	2.37503	1.49172	-0.670973	-1.65044	0.0053	0.0328865	2.79803	1.72135	2.60571	1.47691	1.16996	1.82828
LIPE	ctrl	si23	OK	1.8604	1.08532	-0.777486	-1.80813	0.00275	0.0201082	2.06736	1.7405	1.77333	1.0768	0.923425	1.25574
LITAF	ctrl	si23	OK	4.06156	1.91542	-1.08437	-3.06264	5e-05	0.000744444	3.76188	3.70183	4.72098	1.8752	1.89383	1.97724
LLGL2	ctrl	si23	OK	1.26656	0.75822	-0.740231	-1.3325	0.0143	0.0678099	1.86395	0.799659	1.13609	0.827745	0.872364	0.574551
LMCD1	ctrl	si23	OK	7.4577	4.05804	-0.877947	-2.73909	5e-05	0.000744444	8.71134	6.55288	7.10888	3.75182	4.47839	3.94392
LMLN	ctrl	si23	OK	0.971824	1.83813	0.919473	2.8993	5e-05	0.000744444	0.619492	1.43355	0.862428	2.14565	1.63155	1.73719
LMNA	ctrl	si23	OK	308.63	202.9	-0.605107	-2.90672	5e-05	0.000744444	313.179	266.293	346.417	214.327	190.788	203.586
LOC100129434	ctrl	si23	OK	8.32943	12.7603	0.615374	1.92244	0.00055	0.00572365	8.36516	9.66405	6.95909	15.1276	12.0988	11.0546
LOC100379224	ctrl	si23	OK	2.18587	3.2895	0.589657	1.74792	0.00305	0.0215743	2.00088	2.69668	1.86006	3.62995	3.77258	2.46596
LOC101926898	ctrl	si23	OK	3.27418	5.28745	0.69144	1.90621	0.0018	0.0144753	3.0339	4.89601	1.89262	5.90052	5.59169	4.37014
LOC101927181	ctrl	si23	OK	0.542379	1.18702	1.12998	2.23105	0.00075	0.00733757	0.624822	0.504984	0.497333	1.52468	0.76623	1.27016
LOC101928100	ctrl	si23	OK	1.30446	7.09095	2.44253	6.97856	5e-05	0.000744444	1.20587	1.33394	1.37357	6.32037	9.22636	5.72613
LOC101929767	ctrl	si23	OK	1.94293	0.750551	-1.37221	-1.57701	0.04165	0.14294	2.13222	1.96232	1.73426	0.571743	0.430803	1.24911
LOC102467226	ctrl	si23	OK	24.6943	14.015	-0.817209	-2.49659	5e-05	0.000744444	26.6714	30.3325	17.079	15.813	14.219	12.0129
LOC643733	ctrl	si23	OK	24.1245	41.2888	0.775251	2.65102	5e-05	0.000744444	24.8077	24.4133	23.1525	46.7141	40.1181	37.0341
LONRF3	ctrl	si23	OK	1.84966	2.78323	0.589499	1.74089	0.0025	0.0185995	1.4783	1.94693	2.12377	3.06739	2.4658	2.8165
LOXL1-AS1	ctrl	si23	OK	1.6493	0.801456	-1.04116	-1.25939	0.0215	0.0904441	1.49235	1.40196	2.0536	0.850926	1.06937	0.484076
LPAR1	ctrl	si23	OK	1.2141	0.355825	-1.77065	-2.63238	5e-05	0.000744444	1.29685	1.34042	1.00504	0.507787	0.371899	0.187789
LPAR6	ctrl	si23	OK	8.57434	14.7652	0.784105	1.8835	0.00175	0.014188	8.74496	12.0125	4.96551	15.8958	16.5975	11.8023
LRCH1	ctrl	si23	OK	3.4269	5.91201	0.786745	2.84755	5e-05	0.000744444	3.20613	4.55448	2.52008	6.68933	5.50627	5.54043
LRP12	ctrl	si23	OK	2.87887	5.38239	0.902745	3.11721	5e-05	0.000744444	2.73482	4.14549	1.75629	5.72255	5.61018	4.81443
LSM4	ctrl	si23	OK	56.8691	32.8569	-0.791448	-3.23254	5e-05	0.000744444	55.0451	52.2524	63.3099	31.7316	31.474	35.3652
LYRM7	ctrl	si23	OK	1.57351	1.03938	-0.598268	-1.81359	0.002	0.0156921	1.75378	1.99004	0.976717	1.26063	1.0193	0.83821
LYVE1	ctrl	si23	OK	18.756	3.82008	-2.29567	-7.61824	5e-05	0.000744444	17.2836	21.9019	17.0824	3.85682	4.05435	3.54907
LZTS3	ctrl	si23	OK	1.7199	3.72443	1.1147	3.58585	5e-05	0.000744444	1.89885	1.39823	1.86262	3.1766	3.20163	4.79505
MACROD1	ctrl	si23	OK	8.62826	4.01434	-1.10391	-3.09392	5e-05	0.000744444	9.24705	7.03961	9.59811	4.49284	3.33694	4.21324
MAFB	ctrl	si23	OK	1.24901	1.94589	0.63964	1.74349	0.0031	0.0218502	1.08343	1.08933	1.57429	1.7955	2.13259	1.90957
MALL	ctrl	si23	OK	43.7538	14.7052	-1.57308	-6.36983	5e-05	0.000744444	44.5781	40.2911	46.3921	12.2745	16.3961	15.4451
MAML2	ctrl	si23	OK	2.2485	4.35244	0.952864	3.44152	5e-05	0.000744444	2.12011	3.01041	1.61497	5.7194	3.61327	3.72466
MAN2A1	ctrl	si23	OK	11.3386	20.4767	0.852736	3.59986	5e-05	0.000744444	11.5117	14.9012	7.60307	24.2527	19.3886	17.7888
MAP3K1	ctrl	si23	OK	1.59223	2.465	0.630537	2.13245	0.0004	0.00436051	1.55911	2.10868	1.10891	2.78754	2.27778	2.32969
MAP3K5	ctrl	si23	OK	4.79731	2.89053	-0.730893	-2.59581	5e-05	0.000744444	4.80027	5.39544	4.19623	3.05878	2.75368	2.85912
MAP4K3	ctrl	si23	OK	4.76903	8.85571	0.892914	3.33003	5e-05	0.000744444	4.25739	6.88313	3.16656	9.61934	9.40124	7.54656
MAP6D1	ctrl	si23	OK	2.00699	1.19466	-0.748431	-1.8327	0.0023	0.0174935	2.13948	2.00534	1.87614	1.43398	1.24657	0.903436
MAPK13	ctrl	si23	OK	2.08582	0.929876	-1.1655	-3.67124	5e-05	0.000744444	2.14266	1.95176	2.16304	0.919002	1.00981	0.860811
MAPK6	ctrl	si23	OK	10.2278	17.2659	0.755426	3.05521	5e-05	0.000744444	10.1501	14.4299	6.10343	19.54	18.4228	13.8348
MARC2	ctrl	si23	OK	7.47278	3.93576	-0.925003	-2.85617	5e-05	0.000744444	7.59432	7.64894	7.17508	3.67742	4.36363	3.76623
2021-03-09	ctrl	si23	OK	2.51443	1.30405	-0.947239	-2.57884	5e-05	0.000744444	2.71341	2.5002	2.32969	1.29729	1.69708	0.917766
MARCKS	ctrl	si23	OK	168.079	103.82	-0.69505	-3.29952	5e-05	0.000744444	167.102	178.513	158.623	99.9988	108.094	103.369
MBTD1	ctrl	si23	OK	2.76904	4.40359	0.669294	2.29334	0.0001	0.00137555	2.80381	3.80058	1.70272	5.42665	4.07985	3.70426
MCM2	ctrl	si23	OK	30.3501	20.1293	-0.592407	-2.49723	5e-05	0.000744444	30.6741	29.5824	30.7938	20.5012	21.9513	17.9353
MCM3	ctrl	si23	OK	44.5577	29.2755	-0.60598	-2.65818	5e-05	0.000744444	47.3967	43.9559	42.3205	28.0031	32.5782	27.2452
MCM5	ctrl	si23	OK	57.238	34.4224	-0.733625	-3.16365	5e-05	0.000744444	59.8593	52.4556	59.3991	35.6536	33.5167	34.0969
MCTP1	ctrl	si23	OK	15.2319	25.7931	0.75989	3.24701	5e-05	0.000744444	15.2614	20.4306	10.0037	27.5814	29.3513	20.4466
MDFIC	ctrl	si23	OK	2.60672	4.30751	0.724619	1.76192	0.0036	0.0245897	2.66502	3.49152	1.66362	5.41251	4.28954	3.22048
MED23	ctrl	si23	OK	7.3618	4.15544	-0.825057	-3.0193	5e-05	0.000744444	6.9403	9.49939	5.64572	5.02227	3.9609	3.48315
MEDAG	ctrl	si23	OK	15.8809	26.2335	0.724116	2.81004	5e-05	0.000744444	15.5509	16.7094	15.3825	24.8822	27.1674	26.6509
MEG3	ctrl	si23	OK	18.5936	29.3368	0.657905	2.26708	5e-05	0.000744444	18.4224	16.51	20.8483	35.5158	25.2757	27.2188
MEIS1	ctrl	si23	OK	2.13792	3.38485	0.662881	2.0431	0.0008	0.00772534	1.97527	2.30622	2.13228	3.2155	3.47315	3.46589
MEOX2	ctrl	si23	OK	7.92492	14.3823	0.859829	3.14626	5e-05	0.000744444	8.22141	9.19562	6.35773	14.8769	14.92	13.3501
MESP1	ctrl	si23	OK	1.02959	0.300906	-1.77468	-1.51484	0.04745	0.157235	1.12879	0.901978	1.058	0.470327	0.432391	0
METTL7A	ctrl	si23	OK	9.14879	3.67424	-1.31614	-4.49665	5e-05	0.000744444	8.81324	8.39439	10.2387	3.68243	3.98827	3.35201
MEX3A	ctrl	si23	OK	12.6509	19.0917	0.593707	2.4921	5e-05	0.000744444	13.0207	11.9901	12.9419	18.6833	18.442	20.1499
MEX3B	ctrl	si23	OK	7.49594	12.5841	0.747422	2.74102	5e-05	0.000744444	7.16104	6.83679	8.49	13.3787	11.2843	13.0893
MFSD3	ctrl	si23	OK	13.4559	8.87083	-0.601104	-2.02734	0.0008	0.00772534	13.2906	9.85958	17.2176	8.73602	7.75707	10.1194
MGARP	ctrl	si23	OK	29.6706	12.6807	-1.22641	-4.49736	5e-05	0.000744444	29.1715	34.0302	25.8102	12.3621	13.8738	11.8062
MGAT5B	ctrl	si23	OK	1.08373	1.68267	0.634745	1.81451	0.00215	0.0165961	1.17227	0.902922	1.176	1.68306	1.69253	1.67241
MGLL	ctrl	si23	OK	36.5122	22.331	-0.709332	-3.05866	5e-05	0.000744444	35.4204	33.4334	40.6829	21.3052	22.6363	23.0515
MIER3	ctrl	si23	OK	3.31513	5.52878	0.737897	2.58843	5e-05	0.000744444	3.54681	4.55197	1.8466	6.08205	6.36426	4.14004
MIR31HG	ctrl	si23	OK	2.86077	1.56955	-0.866056	-2.24776	0.0003	0.00345347	3.00373	2.05098	3.52761	1.85657	1.39762	1.45445
MIR99AHG	ctrl	si23	OK	0.950621	1.6701	0.81299	2.08925	0.0007	0.00696264	0.780648	1.39429	0.676923	1.93112	1.6671	1.41207
MIRLET7DHG	ctrl	si23	OK	0.582582	1.05375	0.854993	1.14714	0.03075	0.115979	0.433282	0.493858	0.820606	1.09505	1.16479	0.901396
MKNK2	ctrl	si23	OK	63.4598	38.2444	-0.730596	-2.99733	5e-05	0.000744444	60.5533	55.2675	74.5586	38.4746	34.5223	41.7362
MLEC	ctrl	si23	OK	56.2956	28.8663	-0.963637	-4.43303	5e-05	0.000744444	57.1584	53.5602	58.1682	25.469	32.7752	28.3547
MLLT11	ctrl	si23	OK	61.4771	120.384	0.969527	4.29669	5e-05	0.000744444	57.0601	68.3396	59.0316	110.068	121.014	130.072
MLLT3	ctrl	si23	OK	1.34289	2.22523	0.728621	2.36901	5e-05	0.000744444	1.39376	1.51681	1.11808	2.60913	2.19701	1.86957
MLX	ctrl	si23	OK	19.8171	11.4693	-0.788963	-2.50768	5e-05	0.000744444	18.8101	19.4197	21.2215	10.7347	12.0961	11.5772
MMD	ctrl	si23	OK	3.81478	6.70007	0.812576	2.56545	5e-05	0.000744444	3.43543	4.49142	3.5175	6.4128	6.2714	7.41603
MMP1	ctrl	si23	OK	1224.85	2003.95	0.710245	3.77734	5e-05	0.000744444	1281.59	1247.95	1145.01	1731.9	2455.23	1824.73
MMP10	ctrl	si23	OK	16.6988	48.8407	1.54833	6.14584	5e-05	0.000744444	18.1754	17.0467	14.8744	44.7975	54.2474	47.4772
MMP11	ctrl	si23	OK	7.6635	13.55	0.822213	2.99084	5e-05	0.000744444	7.39957	6.61888	8.97204	13.322	11.3494	15.9784
MMP16	ctrl	si23	OK	3.54687	6.23291	0.813359	3.01582	5e-05	0.000744444	3.5079	4.90141	2.23131	7.58116	6.14006	4.97751
MND1	ctrl	si23	OK	5.10909	2.77691	-0.879587	-2.1743	0.00015	0.00195295	5.05972	6.55116	3.71641	2.98782	3.10656	2.23634
MOB1B	ctrl	si23	OK	3.94245	6.97051	0.822173	2.85313	5e-05	0.000744444	4.14344	5.85698	1.82693	8.14981	8.15667	4.60505
MOK	ctrl	si23	OK	2.36637	1.22219	-0.953211	-1.75982	0.00025	0.00296667	2.67875	1.90586	2.51451	1.29069	1.19501	1.18087
MPP5	ctrl	si23	OK	5.35734	8.40113	0.649067	2.49042	5e-05	0.000744444	5.30472	7.05131	3.71598	8.59251	8.86955	7.74133
MPZL2	ctrl	si23	OK	21.4278	8.53	-1.32886	-4.47281	5e-05	0.000744444	21.2005	23.9766	19.1061	9.5136	7.72892	8.34749
MRAS	ctrl	si23	OK	1.99847	4.03325	1.01305	3.30041	5e-05	0.000744444	1.7367	2.30912	1.94959	3.982	4.61637	3.50138
MRPS5	ctrl	si23	OK	33.7686	21.2306	-0.669535	-2.62234	5e-05	0.000744444	31.905	34.3619	35.0388	18.9866	22.7663	21.939
MSANTD4	ctrl	si23	OK	3.07191	5.33513	0.796387	2.73016	5e-05	0.000744444	2.89037	4.11181	2.21355	6.16117	4.89603	4.94818
MSH5	ctrl	si23	OK	3.22703	2.13592	-0.59535	-1.39342	0.0177	0.078765	3.40312	3.24359	3.0344	2.62853	2.12304	1.65619
MT1A	ctrl	si23	OK	16.6069	3.65294	-2.18466	-3.1233	5e-05	0.000744444	18.379	15.1136	16.3283	5.10484	3.35345	2.50054
MT1F	ctrl	si23	OK	5.51185	8.7617	0.668674	1.2073	0.03575	0.12873	5.47369	3.93712	7.12475	8.0989	9.18627	8.99994
MT1L	ctrl	si23	OK	41.049	17.7586	-1.20883	-3.45066	5e-05	0.000744444	42.1495	39.4301	41.5675	15.2816	22.0867	15.9076
MTF2	ctrl	si23	OK	5.56046	8.54818	0.620412	2.29663	5e-05	0.000744444	5.94049	6.88336	3.85754	9.72023	9.67842	6.24588
MTHFD1	ctrl	si23	OK	37.8114	25.12	-0.589984	-1.46298	0.0113	0.0576406	41.0834	36.1763	36.1744	24.2248	27.8495	23.2856
MTM1	ctrl	si23	OK	2.98435	4.57939	0.61774	2.0083	0.00075	0.00733757	2.51285	4.5208	1.9194	4.90712	4.97555	3.85552
MTMR11	ctrl	si23	OK	2.82453	1.64452	-0.780342	-2.30487	5e-05	0.000744444	2.68141	2.78951	3.00266	1.70046	1.35895	1.87416
MTMR9LP	ctrl	si23	OK	7.98058	5.28812	-0.59374	-2.00623	0.00085	0.00810968	7.82864	7.40571	8.70739	6.18346	4.37121	5.30968
MURC	ctrl	si23	OK	0.379225	1.14487	1.59406	3.17817	5e-05	0.000744444	0.308881	0.503329	0.325466	0.999219	0.834578	1.60082
MXD1	ctrl	si23	OK	1.69884	2.76862	0.704621	2.27891	0.0002	0.00249237	1.66359	1.92511	1.50781	3.13104	2.57001	2.60482
MYCL	ctrl	si23	OK	0.968926	1.55752	0.684788	1.68517	0.0021	0.0162839	0.935199	1.03263	0.938947	1.32115	2.22423	1.12716
MYEOV	ctrl	si23	OK	6.4672	2.19248	-1.56057	-4.64123	5e-05	0.000744444	6.38834	6.18291	6.83034	1.85124	1.95163	2.77458
MYH10	ctrl	si23	OK	35.8071	67.7111	0.919145	4.4071	5e-05	0.000744444	33.3932	40.458	33.5702	77.5281	57.1028	68.5025
MYL4	ctrl	si23	OK	0.775856	1.49201	0.943395	1.26892	0.0318	0.118626	1.0391	0.409799	0.87867	0.995629	1.77923	1.70117
MYO1B	ctrl	si23	OK	11.0566	17.1018	0.629241	2.59421	5e-05	0.000744444	10.7634	14.2023	8.20399	19.5242	16.3159	15.4651
MYO6	ctrl	si23	OK	10.1077	19.1824	0.924326	4.01748	5e-05	0.000744444	9.89915	13.977	6.44702	21.5963	18.2748	17.6761
MYRIP	ctrl	si23	OK	3.78588	1.81225	-1.06284	-2.16611	0.00045	0.00481318	3.49865	4.37345	3.48554	2.01575	1.7139	1.70711
NACAD	ctrl	si23	OK	0.97037	1.55333	0.678759	2.06597	0.001	0.0092378	0.992115	0.699725	1.21927	1.67252	1.44735	1.54013
NACC2	ctrl	si23	OK	13.905	7.20689	-0.948159	-3.82824	5e-05	0.000744444	13.5571	11.9515	16.2065	6.72273	7.0586	7.83935
NAGS	ctrl	si23	OK	4.49456	2.0282	-1.14798	-3.34104	5e-05	0.000744444	4.45552	3.01644	6.0117	2.28293	1.48899	2.31267
NALCN	ctrl	si23	OK	2.32671	1.21967	-0.931807	-3.01503	5e-05	0.000744444	2.42699	2.41953	2.13363	1.51602	1.09662	1.04636
NAMPT	ctrl	si23	OK	27.6555	48.1722	0.800635	3.56971	5e-05	0.000744444	28.8588	36.6566	17.4511	52.027	53.8043	38.6854
NANOS1	ctrl	si23	OK	0.628971	0.98419	0.645945	1.55475	0.009	0.0493263	0.714802	0.809928	0.362181	1.28912	0.813193	0.850255
NAP1L5	ctrl	si23	OK	4.13332	1.93256	-1.09679	-1.61687	0.00915	0.0498506	3.57442	4.93721	3.88832	1.78629	1.54387	2.46751
NAT6	ctrl	si23	OK	5.40027	3.31177	-0.705429	-1.55659	0.00725	0.0417496	4.99251	5.1017	6.10659	3.0128	2.75233	4.17018
NBEA	ctrl	si23	OK	0.905235	1.47786	0.707147	1.80793	0.00235	0.0178057	0.875882	1.32188	0.517942	1.83638	1.33977	1.25744
NBEAL2	ctrl	si23	OK	16.1773	9.76679	-0.728011	-2.84884	5e-05	0.000744444	16.2575	14.505	17.7692	10.7438	9.10001	9.45654
NCOA2	ctrl	si23	OK	1.08675	1.84919	0.76688	2.44756	5e-05	0.000744444	1.18489	1.49219	0.583165	2.4453	1.33492	1.76736
NCR3LG1	ctrl	si23	OK	1.94034	1.08633	-0.836843	-2.67479	5e-05	0.000744444	1.864	2.11454	1.84247	0.954862	1.13971	1.16442
NDRG1	ctrl	si23	OK	11.6589	7.5252	-0.631634	-2.32839	5e-05	0.000744444	11.7734	10.9717	12.2318	6.99626	8.61523	6.96411
NEDD1	ctrl	si23	OK	6.0262	9.91672	0.718614	2.653	5e-05	0.000744444	6.67412	7.64637	3.75811	10.4577	11.4087	7.88374
NEDD9	ctrl	si23	OK	15.0367	23.262	0.629485	2.60514	5e-05	0.000744444	14.4409	16.8367	13.8326	22.1816	24.386	23.2184
NEFH	ctrl	si23	OK	1.92851	1.22795	-0.651232	-2.02069	0.0003	0.00345347	1.85399	1.8669	2.06464	1.278	1.11544	1.29042
NFIX	ctrl	si23	OK	10.1897	5.70353	-0.837179	-3.24164	5e-05	0.000744444	10.0632	9.34098	11.1648	5.81096	5.14835	6.15129
NFKBIZ	ctrl	si23	OK	2.04974	4.85594	1.24431	2.14	0.0016	0.0132603	1.87799	2.54646	1.72477	5.18043	4.48399	4.90341
NID2	ctrl	si23	OK	2.23697	3.4815	0.638161	2.18358	5e-05	0.000744444	2.20578	2.11111	2.39403	3.19247	4.00715	3.24489
NIPAL2	ctrl	si23	OK	1.64226	3.24938	0.98448	2.64561	5e-05	0.000744444	1.35554	2.17219	1.39905	3.78211	2.88504	3.08098
NLRC3	ctrl	si23	OK	1.93455	3.00461	0.635181	1.68376	0.0037	0.0250575	1.96647	1.72369	2.11348	3.12279	2.82967	3.06137
NLRC5	ctrl	si23	OK	2.67377	1.18341	-1.17592	-3.89039	5e-05	0.000744444	2.89893	2.25769	2.8647	1.11604	1.31331	1.12089
NOS3	ctrl	si23	OK	27.8467	13.0643	-1.09188	-4.20001	5e-05	0.000744444	28.3208	23.5034	31.7159	13.929	12.7934	12.4706
NOTCH3	ctrl	si23	OK	0.394372	0.986351	1.32254	3.618	5e-05	0.000744444	0.296068	0.428246	0.458803	1.33652	0.78649	0.836043
NPHP3	ctrl	si23	OK	2.57115	5.15492	1.00354	1.99419	0.0013	0.0113001	2.82588	2.81957	2.068	5.7153	4.43411	5.31535
NQO1	ctrl	si23	OK	114.511	67.1509	-0.770003	-3.52866	5e-05	0.000744444	121.838	112.476	109.217	57.3949	81.5346	62.5233
NR1D2	ctrl	si23	OK	4.95212	8.96492	0.856245	3.22531	5e-05	0.000744444	4.59255	7.35595	2.90786	10.4094	9.54579	6.9396
NR1H3	ctrl	si23	OK	3.9552	2.04328	-0.952865	-1.17311	0.0484	0.159277	4.68519	3.05488	4.12554	2.36138	1.94187	1.82659
NRCAM	ctrl	si23	OK	13.5406	20.4844	0.597234	2.58628	5e-05	0.000744444	12.9366	18.6043	9.08091	24.9397	20.2025	16.3111
NRG1	ctrl	si23	OK	18.8827	10.8363	-0.80119	-2.86046	5e-05	0.000744444	19.4161	20.7491	16.4829	10.4418	12.0438	10.0233
NRG3	ctrl	si23	OK	0.972839	1.80566	0.892255	2.45941	5e-05	0.000744444	1.08031	1.07577	0.762437	1.89461	2.17391	1.34847
NRGN	ctrl	si23	OK	37.0748	23.6057	-0.651303	-2.39352	0.00015	0.00195295	38.6234	32.4748	40.1264	24.7121	21.0799	25.0252
NRIP1	ctrl	si23	OK	3.00667	5.41109	0.847753	3.20645	5e-05	0.000744444	3.02213	4.46445	1.53343	6.56511	5.96133	3.70682
NRK	ctrl	si23	OK	0.487728	0.971774	0.994545	2.9268	5e-05	0.000744444	0.499111	0.683207	0.280864	1.36723	0.947374	0.600712
NRROS	ctrl	si23	OK	7.30882	3.78606	-0.948943	-3.17379	5e-05	0.000744444	6.38428	6.65033	8.89185	4.15264	3.18193	4.02361
NSUN3	ctrl	si23	OK	2.83339	4.27812	0.594447	1.32855	0.02425	0.0982356	2.84583	3.73423	1.92011	4.60509	4.1404	4.08887
NT5C	ctrl	si23	OK	20.4264	10.5935	-0.947253	-2.19546	0.00025	0.00296667	20.2081	19.4276	21.6437	11.2031	11.1955	9.38202
NT5E	ctrl	si23	OK	19.6381	30.4143	0.631096	2.66714	5e-05	0.000744444	18.4646	23.0973	17.3523	32.3205	28.6633	30.2591
NTSR1	ctrl	si23	OK	5.38423	1.61847	-1.73411	-5.68964	5e-05	0.000744444	5.26539	4.65804	6.22926	1.88416	1.28227	1.68897
OAF	ctrl	si23	OK	37.0564	21.7151	-0.771022	-3.04654	5e-05	0.000744444	39.4733	31.7297	39.9662	21.1175	19.535	24.4929
OAS3	ctrl	si23	OK	2.33822	1.30581	-0.840469	-2.78224	5e-05	0.000744444	2.47108	2.02467	2.51892	1.56718	1.32648	1.02377
OLFM2	ctrl	si23	OK	0.431544	1.09363	1.34154	1.52891	0.00495	0.0311031	0.229777	0.609167	0.455688	1.23866	0.874064	1.16816
ORC1	ctrl	si23	OK	5.29933	3.37876	-0.649317	-2.232	0.0001	0.00137555	5.70351	4.91948	5.27498	3.0469	4.012	3.07736
OSBP2	ctrl	si23	OK	3.48492	1.7309	-1.00961	-3.05019	5e-05	0.000744444	3.64573	3.07538	3.73365	2.05749	1.66637	1.46883
OSBPL8	ctrl	si23	OK	5.6627	8.71561	0.62211	2.47658	5e-05	0.000744444	6.11982	8.21469	2.65361	9.80414	10.2159	6.12682
OSER1-AS1	ctrl	si23	OK	2.32755	1.46619	-0.666742	-1.35767	0.01345	0.0651257	2.23724	1.93478	2.81062	1.53959	1.42255	1.43641
OSTM1	ctrl	si23	OK	4.73196	7.55786	0.675539	2.46878	0.00015	0.00195295	4.8978	6.31569	2.9824	7.76818	8.6726	6.23281
OTUD1	ctrl	si23	OK	1.56784	2.47612	0.659299	1.78539	0.0027	0.0198155	1.24063	1.98188	1.48101	2.57556	2.05587	2.79692
P2RX4	ctrl	si23	OK	28.2566	51.6903	0.871305	3.58462	5e-05	0.000744444	31.1423	24.7685	28.8591	49.7811	53.6838	51.6059
P2RY2	ctrl	si23	OK	1.5795	0.776619	-1.02419	-3.28799	5e-05	0.000744444	1.58205	1.42389	1.73255	0.672286	0.897677	0.759893
P4HA3	ctrl	si23	OK	7.00936	10.5548	0.590546	2.11819	0.00025	0.00296667	6.78161	6.80553	7.44093	9.80531	11.5212	10.3379
PAAF1	ctrl	si23	OK	11.4882	5.96808	-0.944808	-1.73847	0.00465	0.029783	11.9205	11.8576	10.6864	4.59715	6.98427	6.32282
PALLD	ctrl	si23	OK	13.77	25.6358	0.896624	3.7614	5e-05	0.000744444	13.9285	14.4349	12.9467	26.5118	26.7842	23.6112
PAPLN	ctrl	si23	OK	1.35076	0.828219	-0.705691	-2.08658	0.0005	0.00527233	1.12466	1.39774	1.5299	0.889771	0.673542	0.921344
PAPOLG	ctrl	si23	OK	1.89068	3.08854	0.708018	2.44658	5e-05	0.000744444	1.90264	2.35258	1.41683	3.64822	3.06164	2.55577
PAQR3	ctrl	si23	OK	5.1964	8.05236	0.631898	2.19147	0.00015	0.00195295	4.76598	7.54466	3.27855	9.2335	7.98531	6.93827
PARD3B	ctrl	si23	OK	1.44196	2.38151	0.723849	2.48774	5e-05	0.000744444	1.18212	1.57273	1.57103	2.69303	1.93003	2.52147
PARD6A	ctrl	si23	OK	1.76924	0.975222	-0.859328	-1.44526	0.01855	0.0815134	1.73145	1.09034	2.48594	0.418407	0.690941	1.81632
PARD6G	ctrl	si23	OK	0.586674	1.03152	0.814139	1.89452	0.00145	0.0122383	0.570372	0.554581	0.635069	1.0958	0.984182	1.01457
PARG	ctrl	si23	OK	3.46593	5.73783	0.727263	2.33456	5e-05	0.000744444	3.04869	4.14674	3.20236	6.14819	5.27077	5.79452
PARP12	ctrl	si23	OK	21.153	13.0242	-0.699672	-2.79702	5e-05	0.000744444	22.1274	18.4734	22.8582	12.6251	13.445	13.0024
PCBD1	ctrl	si23	OK	71.3706	44.772	-0.672734	-2.66807	5e-05	0.000744444	73.582	66.3903	74.1394	47.5444	41.2356	45.5359
PCDH17	ctrl	si23	OK	0.586771	1.47687	1.33168	3.9624	5e-05	0.000744444	0.602239	0.818973	0.339101	1.8123	1.27292	1.34541
PCDH9	ctrl	si23	OK	0.559832	1.25677	1.16665	3.3202	5e-05	0.000744444	0.568452	0.723151	0.387894	1.59397	1.16101	1.01531
PCDHB15	ctrl	si23	OK	0.400372	1.74647	2.12503	3.96659	5e-05	0.000744444	0.34365	0.472185	0.385279	1.49621	1.887	1.8562
PCDHGA4	ctrl	si23	OK	1.46586	3.54396	1.27362	1.35358	0.0249	0.100154	1.26979	1.45158	1.6762	3.41356	3.34374	3.87457
PCDHGB5	ctrl	si23	OK	3.52552	6.55749	0.895309	1.28591	0.0289	0.110859	3.06659	3.78789	3.72207	5.70291	6.76993	7.19963
PCK2	ctrl	si23	OK	11.9653	6.53541	-0.872508	-3.06389	5e-05	0.000744444	12.3363	10.8955	12.6641	6.50152	6.49135	6.61337
PCSK1	ctrl	si23	OK	0.532022	1.64355	1.62726	2.1545	0.00195	0.0154113	0.480281	0.573981	0.541802	1.66583	1.49745	1.76736
PCSK5	ctrl	si23	OK	0.650193	1.4492	1.15632	3.29458	5e-05	0.000744444	0.580492	0.72769	0.642397	1.35342	1.73421	1.25997
PDE1C	ctrl	si23	OK	1.76734	3.20771	0.859963	2.74833	5e-05	0.000744444	1.84683	2.11117	1.34403	3.27066	2.99001	3.36246
PDE3A	ctrl	si23	OK	3.99997	8.70204	1.12136	4.30478	5e-05	0.000744444	3.49352	5.46613	3.04025	9.44738	8.49731	8.16142
PDE4D	ctrl	si23	OK	2.16764	4.15721	0.93949	3.39226	5e-05	0.000744444	2.19739	2.94317	1.36237	4.49319	4.20641	3.77204
PDGFB	ctrl	si23	OK	104.649	157.538	0.590132	2.7577	5e-05	0.000744444	104.459	91.3741	118.115	160.006	152.526	160.081
PDGFC	ctrl	si23	OK	2.27143	3.58831	0.659702	2.03037	0.00055	0.00572365	2.49972	2.26554	2.04904	3.65353	3.53651	3.57489
PDGFD	ctrl	si23	OK	2.75759	4.6378	0.750034	2.53065	5e-05	0.000744444	2.69185	3.91006	1.67087	5.50205	4.53939	3.87198
PDLIM1	ctrl	si23	OK	103.864	54.6677	-0.92593	-3.97002	5e-05	0.000744444	112.782	94.4456	104.363	51.4582	61.2767	51.2682
PDP1	ctrl	si23	OK	14.4927	24.8448	0.777615	3.19133	5e-05	0.000744444	13.6958	18.87	10.9124	26.3385	24.49	23.7059
PEG10	ctrl	si23	OK	4.56195	6.90988	0.59901	2.32605	0.00015	0.00195295	4.63822	5.45456	3.59307	7.4923	6.45865	6.77869
PELI1	ctrl	si23	OK	7.64252	12.1114	0.664247	2.46989	0.00015	0.00195295	7.57439	9.63574	5.71742	13.6689	11.3891	11.2762
PELI2	ctrl	si23	OK	1.44695	2.98036	1.04247	3.28058	5e-05	0.000744444	1.13139	2.06965	1.13981	3.39486	2.50913	3.03708
PHF20L1	ctrl	si23	OK	8.29123	13.5551	0.709181	2.74824	5e-05	0.000744444	8.37873	11.3701	5.12484	15.8698	13.2828	11.5127
PHKA1	ctrl	si23	OK	3.79156	2.20041	-0.785022	-2.78389	5e-05	0.000744444	4.19768	3.97051	3.20649	1.94516	2.68304	1.97302
PICALM	ctrl	si23	OK	39.5818	59.614	0.590813	2.62894	5e-05	0.000744444	36.4067	53.6005	28.7383	62.1575	60.7495	55.9349
PIEZO2	ctrl	si23	OK	0.651136	3.11178	2.25671	7.60959	5e-05	0.000744444	0.704955	0.71393	0.534521	3.28092	3.19274	2.86168
PIGA	ctrl	si23	OK	2.12393	3.37473	0.668034	1.94179	0.0009	0.00844485	1.65204	3.17434	1.54541	3.26645	3.76519	3.09254
PIK3CA	ctrl	si23	OK	5.61853	9.41151	0.744232	2.8125	5e-05	0.000744444	5.98289	7.48284	3.38988	11.0722	10.0685	7.09381
PIK3CG	ctrl	si23	OK	1.57122	0.695385	-1.176	-3.54984	5e-05	0.000744444	1.47222	1.94155	1.29988	0.756338	0.670265	0.659553
PIKFYVE	ctrl	si23	OK	3.67661	5.85916	0.672318	2.43561	5e-05	0.000744444	3.18786	5.35882	2.48313	7.2713	5.09894	5.20723
PIP4K2C	ctrl	si23	OK	5.35756	2.85119	-0.910009	-3.00192	5e-05	0.000744444	5.46695	5.177	5.42872	2.72373	3.471	2.35885
PIR	ctrl	si23	OK	123.918	63.0692	-0.974375	-4.25659	5e-05	0.000744444	127.685	124.789	119.279	60.5258	66.8961	61.7856
PJA2	ctrl	si23	OK	17.7285	27.7313	0.64545	2.77495	5e-05	0.000744444	17.057	25.6269	10.5015	32.6992	27.3786	23.1162
PKP2	ctrl	si23	OK	2.71355	1.6548	-0.71352	-2.27215	0.0002	0.00249237	2.69276	2.92945	2.51843	1.83399	1.56518	1.56524
PLA2G16	ctrl	si23	OK	38.3623	20.8194	-0.881763	-3.19768	5e-05	0.000744444	38.8732	40.694	35.5198	18.8777	21.1979	22.3825
PLA2G4A	ctrl	si23	OK	6.31116	11.7636	0.898349	3.35574	5e-05	0.000744444	6.76165	7.89287	4.27897	12.5453	12.4571	10.2883
PLA2G4C	ctrl	si23	OK	4.41752	7.80187	0.820584	2.82107	5e-05	0.000744444	4.98723	3.86714	4.39819	7.46396	7.88981	8.05185
PLAC9	ctrl	si23	OK	7.2432	1.91837	-1.91675	-3.00108	0.0002	0.00249237	8.36554	6.03057	7.33349	0.758919	1.69259	3.3036
PLAG1	ctrl	si23	OK	1.34584	2.2982	0.771997	2.51125	0.0001	0.00137555	1.3529	2.12155	0.563062	2.60377	2.38793	1.90289
PLCB1	ctrl	si23	OK	2.48668	4.19328	0.753857	2.75667	5e-05	0.000744444	2.29534	3.77862	1.38608	4.99335	4.13595	3.45054
PLCD3	ctrl	si23	OK	13.6134	6.5328	-1.05925	-3.94768	5e-05	0.000744444	13.914	12.1768	14.7493	6.82205	6.47984	6.29649
PLCG2	ctrl	si23	OK	1.53231	0.960864	-0.673302	-2.11724	0.00025	0.00296667	2.54354	1.10924	0.944147	0.678583	0.942638	1.26137
PLCL1	ctrl	si23	OK	0.769288	1.59995	1.05643	3.17032	5e-05	0.000744444	0.713048	1.15639	0.438425	1.89639	1.4712	1.43227
PLEK2	ctrl	si23	OK	3.87042	1.38036	-1.48744	-3.70291	5e-05	0.000744444	4.23552	3.57505	3.80069	1.04063	1.76243	1.33802
PLEKHA1	ctrl	si23	OK	12.212	20.951	0.778713	3.04736	5e-05	0.000744444	10.9655	16.5763	9.09429	23.0515	19.8732	19.9282
PLEKHA2	ctrl	si23	OK	1.0424	0.684672	-0.606426	-1.67027	0.00465	0.029783	1.11178	0.912092	1.10333	0.586584	0.815522	0.651911
PLEKHA4	ctrl	si23	OK	2.78899	1.81529	-0.619543	-1.9346	0.00085	0.00810968	2.65547	2.68094	3.03056	2.18743	1.7	1.55845
PLEKHA6	ctrl	si23	OK	2.15127	0.865842	-1.31301	-4.27218	5e-05	0.000744444	2.36942	1.88858	2.19581	0.959471	0.75808	0.879974
PLEKHF1	ctrl	si23	OK	3.46073	2.06199	-0.747038	-2.03309	0.0009	0.00844485	3.49345	3.16735	3.72138	2.23503	2.08031	1.87063
PLEKHG1	ctrl	si23	OK	4.57737	7.61923	0.735127	2.86547	5e-05	0.000744444	4.09646	5.40548	4.23016	7.66103	7.0864	8.11026
PLEKHG4	ctrl	si23	OK	10.5236	6.16307	-0.771902	-2.98157	5e-05	0.000744444	9.71703	9.37529	12.4784	6.7384	4.69846	7.05235
PLLP	ctrl	si23	OK	7.61128	3.46737	-1.1343	-3.22445	5e-05	0.000744444	7.13639	6.66116	9.03628	2.36804	4.52553	3.50854
PLOD2	ctrl	si23	OK	57.3447	95.1585	0.730671	3.41135	5e-05	0.000744444	55.5263	80.3587	36.1491	108.441	99.9624	77.0725
PLP2	ctrl	si23	OK	104.087	66.0855	-0.655384	-2.27899	0.0001	0.00137555	108.533	99.6319	104.096	60.3877	70.1561	67.7125
PLSCR4	ctrl	si23	OK	21.6087	34.3584	0.669055	2.73745	5e-05	0.000744444	20.7219	28.63	15.4741	38.9509	33.8255	30.2989
PLXNA3	ctrl	si23	OK	6.35899	9.80149	0.624203	2.51667	5e-05	0.000744444	6.44833	5.79184	6.8368	11.3866	8.33855	9.67934
PMAIP1	ctrl	si23	OK	5.59953	12.9511	1.2097	3.99541	5e-05	0.000744444	4.9486	8.16106	3.68893	14.654	13.206	10.9934
PMS2P4	ctrl	si23	OK	2.63538	4.14868	0.654643	1.0677	0.0447	0.150548	3.32177	2.33851	2.24584	3.88171	4.68784	3.87649
PNPLA3	ctrl	si23	OK	0.701113	1.25038	0.834649	1.95979	0.00195	0.0154113	0.770202	0.62505	0.708087	1.37049	0.948903	1.43175
PNPLA8	ctrl	si23	OK	3.94795	6.00227	0.604404	2.16427	0.00025	0.00296667	3.63816	5.56274	2.64295	6.41337	6.23335	5.36007
PODXL2	ctrl	si23	OK	2.84077	6.24965	1.13749	3.69111	5e-05	0.000744444	2.7549	2.56706	3.20034	5.97878	6.24216	6.52801
POLI	ctrl	si23	OK	1.41178	2.1391	0.599488	1.91294	0.00125	0.0109373	1.2177	2.04154	0.976097	2.41925	2.39659	1.60145
POLR3F	ctrl	si23	OK	4.18233	6.30015	0.591079	1.90358	0.0007	0.00696264	4.17086	5.3207	3.05543	6.94418	6.23532	5.72095
POLR3G	ctrl	si23	OK	3.72636	2.03258	-0.874453	-2.76025	5e-05	0.000744444	4.1836	4.84643	2.14907	1.9066	2.36253	1.82862
POMK	ctrl	si23	OK	2.19473	0.858027	-1.35495	-2.77736	5e-05	0.000744444	1.76079	2.33666	2.48674	1.35393	0.767571	0.452583
PON2	ctrl	si23	OK	57.3404	104.364	0.863997	3.76137	5e-05	0.000744444	54.1636	74.0073	43.8504	111.265	108.319	93.5068
POPDC3	ctrl	si23	OK	0.535094	1.2085	1.17535	1.60022	0.0125	0.0618825	0.40592	0.545907	0.653455	1.20981	1.47136	0.944322
PPAPDC3	ctrl	si23	OK	1.32106	0.753729	-0.809584	-1.59971	0.0105	0.0548502	1.49188	0.807774	1.66354	0.913757	0.549163	0.798266
PPFIBP2	ctrl	si23	OK	1.05278	0.363055	-1.53594	-3.04612	5e-05	0.000744444	1.08763	1.07582	0.994873	0.254357	0.443569	0.39124
PPM1M	ctrl	si23	OK	7.50364	4.41545	-0.765029	-2.51878	5e-05	0.000744444	8.15844	6.53096	7.82152	3.94649	5.15663	4.14323
PPP1R2	ctrl	si23	OK	9.12849	5.70835	-0.677302	-2.43746	5e-05	0.000744444	8.96937	12.1348	6.28128	5.41676	6.35518	5.35311
PPP1R3C	ctrl	si23	OK	0.725356	1.27656	0.815496	1.85547	0.00195	0.0154113	0.49328	0.990788	0.692001	1.3044	1.10613	1.41914
PPP1R3F	ctrl	si23	OK	0.642329	0.978953	0.607927	1.36816	0.01515	0.0705501	0.583315	0.701391	0.642282	1.03132	1.00188	0.903661
PPP2R3A	ctrl	si23	OK	2.55183	4.16952	0.708352	2.45092	5e-05	0.000744444	2.39443	3.59145	1.6696	4.67336	4.35541	3.4798
PPP4R2	ctrl	si23	OK	14.5497	22.6252	0.636943	2.36459	0.0001	0.00137555	14.4366	20.0084	9.20399	26.9087	21.7148	19.252
PRICKLE4	ctrl	si23	OK	5.07359	2.7259	-0.896272	-2.61323	5e-05	0.000744444	5.03124	4.29703	5.8925	3.0117	3.11124	2.05477
PRIM1	ctrl	si23	OK	7.10289	4.37691	-0.698494	-2.19695	0.0002	0.00249237	7.49214	8.05454	5.76198	3.93028	5.17426	4.02618
PRKCQ-AS1	ctrl	si23	OK	1.52108	0.902729	-0.752733	-1.60135	0.00565	0.0345371	1.29679	1.4789	1.78756	1.03459	1.23575	0.437851
PRRT2	ctrl	si23	OK	0.988496	0.649557	-0.605779	-1.22506	0.02785	0.107943	0.801653	1.01896	1.14488	0.854715	0.486057	0.607901
PRSS3	ctrl	si23	OK	23.221	7.79093	-1.57556	-4.76677	5e-05	0.000744444	26.6434	21.0489	21.9707	7.86284	7.11914	8.39082
PSMB8	ctrl	si23	OK	32.9628	17.5398	-0.910206	-2.31287	0.00015	0.00195295	36.9415	28.0018	33.9452	15.8254	19.958	16.836
PSMB9	ctrl	si23	OK	2.15431	0.69089	-1.6407	-2.29057	0.00055	0.00572365	2.17667	2.12858	2.15768	0.694202	0.466415	0.912053
PSME3	ctrl	si23	OK	57.3899	35.5957	-0.689094	-3.01382	5e-05	0.000744444	60.1657	53.7973	58.2067	31.2694	38.6981	36.8197
PSRC1	ctrl	si23	OK	12.7069	8.33872	-0.607711	-2.13904	0.00025	0.00296667	13.0102	11.8031	13.3072	9.1598	8.21378	7.64258
PTGIS	ctrl	si23	OK	1.51371	0.75551	-1.00257	-2.89365	5e-05	0.000744444	1.74109	1.24159	1.55846	0.929127	0.748594	0.588808
PTGS2	ctrl	si23	OK	2.42865	6.44862	1.40883	4.80112	5e-05	0.000744444	2.10672	3.52228	1.65696	6.71364	6.54991	6.08231
PTP4A3	ctrl	si23	OK	1.52123	0.901169	-0.755371	-1.70107	0.0033	0.0229614	1.89863	1.09132	1.57375	0.565311	0.852076	1.28612
PTPN4	ctrl	si23	OK	1.32808	2.54549	0.938602	3.31444	5e-05	0.000744444	1.20963	1.88174	0.892876	2.75095	2.84714	2.03838
PTPRE	ctrl	si23	OK	11.671	19.7957	0.762259	3.17727	5e-05	0.000744444	10.6949	13.9389	10.3792	21.8362	18.4259	19.125
PTPRM	ctrl	si23	OK	6.33935	9.82067	0.631487	2.52036	5e-05	0.000744444	6.16232	6.96816	5.88756	10.4549	9.73039	9.27674
PTPRS	ctrl	si23	OK	1.88888	5.99846	1.66706	5.91057	5e-05	0.000744444	1.72635	2.02073	1.91955	6.7835	5.81309	5.39879
PTX3	ctrl	si23	OK	136.314	73.984	-0.881647	-3.26773	5e-05	0.000744444	127.503	158.783	122.656	79.4505	66.2234	76.2781
PVRL3	ctrl	si23	OK	7.27295	14.1048	0.955575	3.41058	5e-05	0.000744444	7.41899	9.77955	4.6203	15.63	14.2045	12.4799
PXDN	ctrl	si23	OK	108.789	184.323	0.760708	3.81511	5e-05	0.000744444	110.352	102.394	113.62	183.885	184.363	184.722
PYGL	ctrl	si23	OK	16.9504	9.39271	-0.851709	-3.31821	5e-05	0.000744444	17.3124	17.6838	15.8551	9.61387	9.88651	8.67776
PYROXD2	ctrl	si23	OK	2.92924	1.84695	-0.665386	-1.87506	0.001	0.0092378	3.02303	2.81176	2.95294	1.79291	1.9668	1.78113
RAB26	ctrl	si23	OK	0.943096	0.365046	-1.36933	-1.68923	0.00675	0.0394804	1.19789	0.837369	0.794033	0.42035	0.404042	0.270745
RAB30-AS1	ctrl	si23	OK	6.17737	3.89037	-0.667087	-1.44464	0.01385	0.0665492	6.00163	7.00712	5.52338	3.18668	5.50274	2.98169
RAB38	ctrl	si23	OK	4.4431	2.54826	-0.802057	-2.21021	0.00025	0.00296667	4.85945	4.22515	4.2447	2.1622	2.6239	2.85866
RAB5A	ctrl	si23	OK	19.7309	30.1625	0.612297	2.44189	0.0001	0.00137555	19.7476	25.6628	13.7823	34.5434	28.9423	27.0019
RAC2	ctrl	si23	OK	90.4492	51.0989	-0.823816	-3.47215	5e-05	0.000744444	98.1292	79.7574	93.4611	51.6076	51.3025	50.3866
RACGAP1	ctrl	si23	OK	19.2071	11.5625	-0.732187	-2.95329	5e-05	0.000744444	20.2373	19.5496	17.8345	11.3465	12.9849	10.3561
RAI14	ctrl	si23	OK	52.7802	86.6612	0.715389	3.34649	5e-05	0.000744444	51.0532	73.0199	34.2675	104.942	78.9664	76.0746
RALGAPA1	ctrl	si23	OK	2.1519	3.28935	0.61219	2.04527	0.0006	0.00615271	1.92659	3.23865	1.29047	3.75199	3.26872	2.84735
RALGPS2	ctrl	si23	OK	5.41482	9.2604	0.774161	3.05044	5e-05	0.000744444	5.36992	7.54697	3.32757	10.6505	9.09808	8.03262
RANBP6	ctrl	si23	OK	8.1692	13.4089	0.714919	2.75823	5e-05	0.000744444	8.10492	11.3127	5.09001	14.5359	14.8396	10.851
RARB	ctrl	si23	OK	9.47267	19.5154	1.04277	1.63728	0.00405	0.0268037	9.19572	11.0368	8.18551	18.4971	19.9809	20.068
RARG	ctrl	si23	OK	5.80166	3.22658	-0.846459	-2.76369	5e-05	0.000744444	5.85313	5.49566	6.05619	3.22986	3.22219	3.22769
RARRES3	ctrl	si23	OK	1.34616	0.329819	-2.02911	-1.498	0.017	0.0766221	1.37297	1.5491	1.11643	0.156334	0.163646	0.669476
RASA1	ctrl	si23	OK	14.5705	22.0362	0.596825	2.47672	5e-05	0.000744444	13.9401	21.1373	8.63416	25.323	21.9309	18.8548
RASD1	ctrl	si23	OK	1.29506	5.4817	2.08161	4.96696	5e-05	0.000744444	1.18451	1.55099	1.14967	5.76403	4.41096	6.27011
RASGRF2	ctrl	si23	OK	0.543299	1.50122	1.46632	2.49708	5e-05	0.000744444	0.448503	0.606423	0.574969	1.60789	1.51335	1.38242
RASGRP3	ctrl	si23	OK	2.42085	6.67081	1.46235	5.0912	5e-05	0.000744444	2.07727	2.85606	2.32922	6.97112	6.31626	6.72505
RASSF8	ctrl	si23	OK	6.44402	12.8103	0.99127	3.82866	5e-05	0.000744444	6.64745	9.16172	3.52289	14.6733	14.2471	9.51054
RASSF9	ctrl	si23	OK	1.24839	2.10081	0.750876	1.89388	0.002	0.0156921	0.782592	1.86984	1.09274	2.7403	2.10415	1.45797
RB1	ctrl	si23	OK	8.2489	13.5603	0.717113	2.44024	5e-05	0.000744444	8.21117	11.3951	5.14037	15.5367	14.5881	10.5561
RBM24	ctrl	si23	OK	1.27366	2.99887	1.23543	3.03743	5e-05	0.000744444	1.17802	1.69529	0.947678	3.51701	2.55822	2.92137
RBMS3	ctrl	si23	OK	2.22406	3.37842	0.603155	1.39884	0.0184	0.0810334	1.93637	3.10006	1.63576	4.32853	3.28852	2.51823
RBP1	ctrl	si23	OK	1.97173	3.2488	0.720443	1.32223	0.01845	0.0811637	2.10379	1.88014	1.93127	3.16994	2.96901	3.60746
RCN2	ctrl	si23	OK	41.71	65.2794	0.646234	2.73809	5e-05	0.000744444	41.4131	55.817	27.9	68.7786	64.2815	62.7782
RDH10	ctrl	si23	OK	2.48081	4.05186	0.70777	2.24072	0.00025	0.00296667	1.91879	3.42237	2.10127	4.43468	3.59977	4.12112
RECK	ctrl	si23	OK	6.4041	9.65618	0.592455	2.23558	5e-05	0.000744444	5.17536	8.66188	5.37507	11.1996	9.72659	8.0423
RELN	ctrl	si23	OK	0.363007	1.2321	1.76305	1.74311	0.01295	0.0634257	0.319226	0.29022	0.479576	1.36688	1.19337	1.13605
RENBP	ctrl	si23	OK	2.27364	0.757855	-1.58501	-2.99646	5e-05	0.000744444	1.75873	2.3224	2.73979	0.894414	0.640121	0.73903
REP15	ctrl	si23	OK	0.873427	1.55128	0.828705	1.40234	0.02135	0.0899718	1.01087	0.782187	0.827221	1.89185	0.875581	1.88642
REST	ctrl	si23	OK	5.11954	8.93319	0.803163	3.13139	5e-05	0.000744444	4.91214	7.39256	3.05391	11.134	8.408	7.25754
RGL1	ctrl	si23	OK	10.7716	19.7935	0.877785	3.65363	5e-05	0.000744444	11.4789	11.2841	9.55196	18.1924	22.7897	18.3983
RGS14	ctrl	si23	OK	2.94685	1.48889	-0.984938	-2.73564	5e-05	0.000744444	2.89343	2.83734	3.10979	1.10183	1.60034	1.7645
RGS2	ctrl	si23	OK	4.34628	7.96215	0.873378	2.73576	5e-05	0.000744444	5.03032	4.61688	3.39163	8.18688	7.70967	7.98989
RGS20	ctrl	si23	OK	1.67706	2.77274	0.725377	1.34463	0.0142	0.0676315	1.78204	1.71195	1.5372	1.95061	3.54462	2.823
RGS4	ctrl	si23	OK	31.5642	13.4117	-1.2348	-4.95134	5e-05	0.000744444	31.2744	34.7707	28.6476	13.5561	14.2893	12.3897
RGS7BP	ctrl	si23	OK	0.748879	1.23482	0.721496	1.73052	0.00205	0.0160002	0.976724	0.820266	0.449648	1.31003	1.12069	1.27374
RHOF	ctrl	si23	OK	5.94206	3.80962	-0.641315	-1.2914	0.0284	0.109469	5.42833	6.09513	6.30271	3.87105	3.20432	4.35349
RHPN1	ctrl	si23	OK	3.48176	2.12519	-0.712226	-2.33942	0.00015	0.00195295	3.35128	2.90353	4.19048	2.32278	1.59566	2.45713
RIBC2	ctrl	si23	OK	1.09188	0.579435	-0.914094	-1.53368	0.0127	0.0625869	1.20043	1.18643	0.888774	0.735038	0.521073	0.482194
RIN1	ctrl	si23	OK	5.41005	3.11574	-0.796067	-2.58194	5e-05	0.000744444	5.62493	4.9909	5.6143	3.13646	2.71966	3.49109
RINL	ctrl	si23	OK	1.81847	1.01646	-0.839177	-2.32691	5e-05	0.000744444	1.87324	1.32467	2.25751	0.947252	0.815758	1.28636
RMRP	ctrl	si23	OK	326.914	96.2279	-1.76438	-4.41939	5e-05	0.000744444	870.682	108.62	1.43988	5.87526	50.9956	231.813
RND1	ctrl	si23	OK	2.75326	4.49905	0.70848	2.0988	0.00055	0.00572365	2.4638	2.87644	2.91954	4.68328	3.84589	4.96798
RND3	ctrl	si23	OK	38.9751	62.4184	0.679419	2.98289	5e-05	0.000744444	38.8193	54.2842	23.8218	72.0201	66.3091	48.9262
RNF111	ctrl	si23	OK	5.8706	9.56165	0.703752	2.73446	5e-05	0.000744444	5.81067	6.95396	4.84718	9.80104	9.73742	9.14649
RNF122	ctrl	si23	OK	6.9437	12.6437	0.864648	2.92491	5e-05	0.000744444	7.42588	6.55329	6.85192	11.589	13.2513	13.091
RNF146	ctrl	si23	OK	14.4117	21.8063	0.597504	2.28152	5e-05	0.000744444	14.8003	17.2674	11.1674	24.3728	20.8961	20.1498
RNF170	ctrl	si23	OK	3.42442	5.16327	0.592424	1.99316	0.00045	0.00481318	2.87395	4.49708	2.90224	5.54736	5.26785	4.6746
RNF182	ctrl	si23	OK	0.491154	1.2677	1.36796	2.31321	5e-05	0.000744444	0.45882	0.487456	0.527187	1.32082	1.16417	1.31811
RNF19A	ctrl	si23	OK	11.5046	20.2113	0.812954	3.34535	5e-05	0.000744444	10.7387	15.07	8.70499	21.4017	19.7029	19.5293
RNF208	ctrl	si23	OK	4.36124	1.98981	-1.13211	-2.51316	5e-05	0.000744444	4.81145	4.17788	4.0944	2.49274	1.55473	1.92196
RNF41	ctrl	si23	OK	20.7242	7.67844	-1.43243	-5.79214	5e-05	0.000744444	21.2147	20.5731	20.3849	7.3422	8.07464	7.61848
ROBO3	ctrl	si23	OK	3.22703	1.72948	-0.899865	-2.98878	5e-05	0.000744444	2.76398	3.14381	3.77329	1.82763	1.36745	1.99337
RP2	ctrl	si23	OK	8.39352	12.9304	0.623423	2.326	5e-05	0.000744444	7.55997	11.3797	6.24091	14.3461	12.1311	12.3142
RPL21	ctrl	si23	OK	297.389	2.03074	-7.1942	-1.57115	0.0452	0.15159	593.632	163.435	135.1	0.626683	0.692115	4.77342
RPL22L1	ctrl	si23	OK	59.9264	31.7742	-0.915337	-3.78428	5e-05	0.000744444	58.2682	67.8293	53.6818	28.1252	37.9473	29.2501
RPL36A-HNRNPH2	ctrl	si23	OK	17.4107	29.0029	0.736223	1.15636	0.04675	0.155347	18.137	20.2317	13.8634	30.103	27.065	29.8406
RPPH1	ctrl	si23	OK	111.333	29.9434	-1.89458	-4.49053	5e-05	0.000744444	309.202	22.5277	2.27077	5.23037	15.8959	68.7039
RPS6KA1	ctrl	si23	OK	6.76788	4.0582	-0.737863	-2.56387	5e-05	0.000744444	7.13116	6.08661	7.08586	3.83742	4.25303	4.08415
RPSAP9	ctrl	si23	OK	1.82733	1.18064	-0.630168	-1.30429	0.02745	0.107264	2.01689	1.42485	2.04026	1.18955	1.3771	0.975276
RRM2	ctrl	si23	OK	85.1458	55.3059	-0.622504	-2.82771	5e-05	0.000744444	89.1609	87.0203	79.2563	48.1657	66.0672	51.6847
RSC1A1	ctrl	si23	OK	4.56154	7.02232	0.622426	1.53303	0.01125	0.0574347	4.08266	6.64825	2.95372	7.86486	6.84778	6.35433
RSF1	ctrl	si23	OK	4.02125	6.49255	0.69114	2.63089	5e-05	0.000744444	4.45961	5.48949	2.11466	8.62296	6.49146	4.36324
RSPO3	ctrl	si23	OK	0.566067	0.978429	0.789494	2.01012	0.0013	0.0113001	0.719258	0.662063	0.31688	0.954231	0.902977	1.07808
RSRC1	ctrl	si23	OK	3.42027	5.27837	0.625979	1.96856	0.00095	0.00885133	3.56356	4.98239	1.71487	6.02997	5.52649	4.27863
S100A10	ctrl	si23	OK	383.066	233.445	-0.714511	-3.25396	5e-05	0.000744444	406.475	337.568	405.154	213.424	236.018	250.892
SAC3D1	ctrl	si23	OK	16.7341	10.8954	-0.619064	-1.95307	0.0014	0.0120118	16.6534	12.2214	21.3274	12.2118	8.65128	11.8233
SAMD10	ctrl	si23	OK	3.11959	1.93508	-0.688967	-1.95009	0.00105	0.00959563	3.15842	2.54825	3.6521	1.94539	1.70257	2.15727
SAMD5	ctrl	si23	OK	1.16866	1.93635	0.728479	2.21023	0.0001	0.00137555	1.06996	1.73933	0.696706	2.41112	1.64807	1.74986
SAMD8	ctrl	si23	OK	4.27601	6.50329	0.604902	2.25201	0.0002	0.00249237	4.19776	5.35981	3.27048	7.66945	5.43212	6.40829
SAMSN1	ctrl	si23	OK	1.91618	3.42231	0.836739	2.40295	5e-05	0.000744444	1.98306	2.35857	1.40691	3.72772	4.01914	2.52007
SAPCD2	ctrl	si23	OK	19.4875	11.2032	-0.798635	-3.25847	5e-05	0.000744444	19.2924	15.5076	23.6625	11.8741	8.99641	12.7392
SARM1	ctrl	si23	OK	0.598799	0.984402	0.717175	1.31607	0.02365	0.0966918	0.667218	0.520291	0.608887	1.0156	1.06393	0.873666
SATB1	ctrl	si23	OK	1.62419	2.51608	0.631459	1.98104	0.00075	0.00733757	1.63484	1.46709	1.77063	2.87635	2.19262	2.47925
SCAMP1	ctrl	si23	OK	4.62645	6.98538	0.594434	2.04819	0.00075	0.00733757	4.79079	6.69047	2.39809	6.92908	8.24681	5.78025
SCN5A	ctrl	si23	OK	1.81937	1.0445	-0.800629	-2.66784	5e-05	0.000744444	1.72364	1.62052	2.11393	1.04621	1.05856	1.02871
SDC1	ctrl	si23	OK	3.2787	1.88237	-0.800571	-2.45643	0.0002	0.00249237	3.66841	2.27024	3.89745	2.02989	1.62811	1.98911
SECISBP2L	ctrl	si23	OK	5.87592	9.15836	0.640275	2.5662	5e-05	0.000744444	6.17245	8.02047	3.43483	11.0877	8.86657	7.52078
SELE	ctrl	si23	OK	0.455202	1.15681	1.34557	3.26746	5e-05	0.000744444	0.402472	0.696903	0.266231	1.44725	0.97396	1.04921
SELENBP1	ctrl	si23	OK	8.68727	5.58265	-0.637954	-2.13211	0.00035	0.003912	8.76425	7.88911	9.40846	5.19782	5.57392	5.9762
SEMA3F	ctrl	si23	OK	64.2614	34.4287	-0.900342	-3.99896	5e-05	0.000744444	66.1539	57.5226	69.1078	36.5976	32.2026	34.4858
SEMA3G	ctrl	si23	OK	12.1845	18.5324	0.605002	2.51566	0.0001	0.00137555	11.789	11.0943	13.6702	17.9463	17.4102	20.2407
SEMA4C	ctrl	si23	OK	7.40036	11.3506	0.617095	2.31137	0.0002	0.00249237	7.92664	6.92713	7.34732	11.3004	10.3877	12.3636
SENP7	ctrl	si23	OK	2.74631	4.53964	0.725086	1.82639	0.00625	0.0372688	2.31798	4.27328	1.64767	5.45332	5.40497	2.76064
SEPT11	ctrl	si23	OK	34.6204	54.7962	0.662455	3.01525	5e-05	0.000744444	31.8295	45.7772	26.2545	64.4456	46.9173	53.0258
SEPT4	ctrl	si23	OK	1.30203	0.641982	-1.02015	-1.73357	0.0007	0.00696264	1.55888	1.39518	0.952017	0.775954	0.633348	0.516643
SERGEF	ctrl	si23	OK	5.41185	3.58934	-0.592405	-1.71025	0.003	0.02136	5.65486	4.85204	5.72866	3.87991	4.32978	2.55832
SERINC1	ctrl	si23	OK	28.462	52.8018	0.891549	3.78611	5e-05	0.000744444	25.1657	39.427	20.7934	61.1924	46.3817	50.8312
SERINC2	ctrl	si23	OK	6.69372	11.2048	0.743235	2.50878	5e-05	0.000744444	7.81134	5.12861	7.14121	11.2099	10.0774	12.3271
SERPINB1	ctrl	si23	OK	9.99239	6.12913	-0.705146	-2.50324	5e-05	0.000744444	9.7012	10.83	9.44598	5.1699	6.9519	6.2656
SERPIND1	ctrl	si23	OK	7.2214	3.03401	-1.25106	-2.12706	0.0008	0.00772534	7.82012	6.56215	7.28194	3.11908	3.29247	2.69047
SERPINE1	ctrl	si23	OK	1413.91	869.873	-0.700818	-3.71849	5e-05	0.000744444	1485.86	1366.54	1389.34	849.315	925.357	834.947
SERPINE2	ctrl	si23	OK	4.51624	9.80109	1.11782	3.74345	5e-05	0.000744444	4.92082	3.96622	4.66167	7.78187	11.7437	9.87768
SERTAD4	ctrl	si23	OK	2.50753	4.21218	0.748299	1.69355	0.00515	0.0321397	2.21625	3.21555	2.0908	4.22741	4.26236	4.14677
SESN3	ctrl	si23	OK	1.16696	2.42074	1.05269	3.53683	5e-05	0.000744444	1.14552	1.59945	0.75592	2.69209	2.98422	1.5859
SESTD1	ctrl	si23	OK	4.30973	6.87942	0.674691	2.71858	5e-05	0.000744444	4.40879	5.68635	2.83404	7.26714	7.62811	5.74302
SEZ6L2	ctrl	si23	OK	0.820002	2.85946	1.80204	4.47466	5e-05	0.000744444	0.791474	0.838798	0.829733	2.98278	2.64356	2.95204
SFRP1	ctrl	si23	OK	6.67312	3.11425	-1.09948	-3.83454	5e-05	0.000744444	6.53512	6.4349	7.04934	2.7477	3.44167	3.15338
SFTA1P	ctrl	si23	OK	2.89155	4.52945	0.647493	1.4339	0.01555	0.0719353	2.42626	3.75994	2.48845	3.66494	5.4515	4.47192
SFXN2	ctrl	si23	OK	3.65103	2.38264	-0.615742	-1.85313	0.00185	0.0147777	3.53295	3.50514	3.91501	2.04023	2.83822	2.26948
SH3BGRL	ctrl	si23	OK	36.2894	56.5697	0.640481	2.62516	5e-05	0.000744444	36.8298	46.0349	26.0037	59.6341	62.3402	47.7349
SH3BP1	ctrl	si23	OK	1.87535	0.886213	-1.08144	-2.70954	5e-05	0.000744444	1.61967	1.45199	2.55441	1.24184	0.837542	0.579259
SHISA2	ctrl	si23	OK	0.443276	1.00401	1.1795	2.1034	0.00065	0.00659175	0.343301	0.54791	0.438619	1.24933	0.893377	0.869331
SHPRH	ctrl	si23	OK	1.55592	2.57651	0.727649	1.5091	0.01425	0.0677344	1.4807	2.26812	0.918943	3.16002	2.96941	1.60009
SIGIRR	ctrl	si23	OK	12.6011	7.65148	-0.719736	-2.44734	0.0001	0.00137555	11.9885	11.8233	13.9915	7.78055	6.61623	8.55767
SIX1	ctrl	si23	OK	0.555388	1.03036	0.891579	1.74104	0.00435	0.0283642	0.3936	0.916532	0.356033	0.99968	0.974738	1.11666
SIX4	ctrl	si23	OK	1.10663	1.6654	0.58969	1.79278	0.00245	0.0183304	1.01763	1.51508	0.787198	1.81119	1.49252	1.69249
SKIL	ctrl	si23	OK	9.1346	15.707	0.781997	3.22729	5e-05	0.000744444	8.95	13.6693	4.78445	18.3434	16.8355	11.9421
SLC22A23	ctrl	si23	OK	2.58343	6.56578	1.34568	4.17671	5e-05	0.000744444	2.68682	2.41582	2.64766	6.96456	6.5892	6.14356
SLC25A24	ctrl	si23	OK	15.4768	24.031	0.634792	2.53334	5e-05	0.000744444	15.1841	20.5978	10.6483	27.2598	22.6867	22.1464
SLC27A5	ctrl	si23	OK	1.7896	0.864852	-1.04911	-2.44646	0.0003	0.00345347	2.04782	1.67863	1.64233	0.894365	0.740476	0.959716
SLC29A2	ctrl	si23	OK	1.14228	0.585931	-0.963116	-1.73183	0.00205	0.0160002	1.07267	0.833948	1.52023	0.679857	0.465973	0.611963
SLC29A4	ctrl	si23	OK	2.63166	4.77258	0.858794	2.70303	5e-05	0.000744444	2.43291	2.49091	2.97116	5.17514	4.83094	4.31165
SLC2A3	ctrl	si23	OK	8.2913	2.48422	-1.7388	-5.84431	5e-05	0.000744444	8.109	8.39457	8.37033	2.36144	2.60453	2.48669
SLC30A3	ctrl	si23	OK	4.44125	8.67152	0.965319	3.12023	5e-05	0.000744444	4.7654	3.83875	4.71959	9.00359	8.65339	8.35759
SLC35E4	ctrl	si23	OK	10.6281	7.02616	-0.59708	-2.14236	0.0004	0.00436051	9.07959	9.49372	13.3111	7.56332	6.50522	7.00994
SLC37A4	ctrl	si23	OK	17.2784	10.4163	-0.730134	-2.61367	5e-05	0.000744444	18.0774	15.049	18.7089	10.036	10.7309	10.4819
SLC38A2	ctrl	si23	OK	86.8254	159.288	0.87545	4.26839	5e-05	0.000744444	85.337	121.939	53.1998	177.619	166.939	133.307
SLC38A5	ctrl	si23	OK	15.8098	8.09459	-0.965792	-3.4322	5e-05	0.000744444	16.2657	13.5844	17.5794	8.01949	8.46475	7.79954
SLC38A9	ctrl	si23	OK	4.98979	8.1227	0.702979	2.35381	5e-05	0.000744444	5.26924	5.86715	3.833	7.19713	8.65787	8.51309
SLC39A6	ctrl	si23	OK	4.70354	10.7683	1.19498	3.55887	5e-05	0.000744444	4.37655	5.76472	3.96934	12.5186	9.16926	10.6171
SLC40A1	ctrl	si23	OK	8.31305	17.6876	1.08929	4.14947	5e-05	0.000744444	7.50043	10.9299	6.50879	19.1251	16.6649	17.2727
SLC43A3	ctrl	si23	OK	42.3613	27.4008	-0.628528	-2.63169	5e-05	0.000744444	43.6132	39.2627	44.2079	25.8352	30.1838	26.1834
SLC44A5	ctrl	si23	OK	0.797763	1.84562	1.21007	2.93001	5e-05	0.000744444	0.731623	1.20073	0.460938	1.82537	2.36822	1.34328
SLC46A1	ctrl	si23	OK	1.46313	2.2722	0.635029	1.82942	0.00215	0.0165961	1.55133	1.16407	1.674	2.43166	2.30473	2.08021
SLC47A1	ctrl	si23	OK	2.22541	1.31536	-0.75861	-2.13609	0.0002	0.00249237	2.0624	2.44713	2.1667	1.18998	1.66869	1.08742
SLC4A7	ctrl	si23	OK	4.52416	8.68302	0.940548	3.65153	5e-05	0.000744444	4.87686	6.52336	2.17225	10.0604	9.03911	6.94959
SLC7A8	ctrl	si23	OK	1.00593	0.558306	-0.849406	-1.6572	0.00185	0.0147777	1.15124	0.981959	0.884599	0.232775	0.582118	0.860026
SLC8B1	ctrl	si23	OK	13.0994	8.60324	-0.606549	-2.28016	5e-05	0.000744444	12.9102	12.2584	14.1295	8.36941	7.88669	9.55361
SLC9A3R1	ctrl	si23	OK	13.3005	7.44206	-0.837702	-2.95162	5e-05	0.000744444	13.7626	11.573	14.5659	7.47928	7.58951	7.25739
SLC9A3R2	ctrl	si23	OK	35.0184	17.583	-0.993931	-3.9008	5e-05	0.000744444	37.2121	29.7399	38.1032	18.498	16.0473	18.2037
SLCO2A1	ctrl	si23	OK	1.84987	0.414771	-2.15704	-5.15726	5e-05	0.000744444	2.09932	1.64372	1.80658	0.263574	0.36829	0.612448
SLCO4A1	ctrl	si23	OK	2.25967	0.865059	-1.38524	-3.36196	5e-05	0.000744444	2.28281	1.70728	2.78891	0.580124	0.893781	1.12127
SMARCA1	ctrl	si23	OK	8.39576	12.8489	0.613916	2.39794	5e-05	0.000744444	8.16644	11.8911	5.12977	14.8747	12.427	11.2451
SMARCA5	ctrl	si23	OK	13.8666	23.4002	0.754909	3.26867	5e-05	0.000744444	13.9376	19.9628	7.69932	26.5187	24.1502	19.5317
SMIM10	ctrl	si23	OK	2.04619	1.00445	-1.02654	-2.17994	0.00085	0.00810968	1.58062	2.8877	1.67026	0.93415	1.01162	1.06758
SMPDL3A	ctrl	si23	OK	1.73118	3.66056	1.08031	2.86669	5e-05	0.000744444	1.95084	1.57535	1.66736	3.79861	3.46075	3.72232
SNCAIP	ctrl	si23	OK	4.2581	9.22175	1.11483	4.00072	5e-05	0.000744444	4.3868	4.56861	3.8189	10.4411	8.50628	8.71785
SNHG19	ctrl	si23	OK	152.154	99.5275	-0.612368	-2.11951	0.00015	0.00195295	148.986	142.28	165.197	92.4255	102.641	103.517
SNX4	ctrl	si23	OK	9.68013	14.7937	0.611887	2.31214	0.00015	0.00195295	9.15173	14.3144	5.57427	15.5568	16.5899	12.2345
SOS2	ctrl	si23	OK	4.97446	8.31526	0.741221	2.82259	5e-05	0.000744444	4.55825	7.27722	3.08792	10.3206	8.70373	5.92151
SOX18	ctrl	si23	OK	100.591	65.1307	-0.627095	-2.68316	5e-05	0.000744444	92.2006	76.1922	133.381	74.0881	50.8567	70.4472
SP4	ctrl	si23	OK	1.53806	2.53897	0.72313	2.35125	5e-05	0.000744444	1.38619	2.33678	0.891218	2.83796	2.68557	2.09338
SPINT2	ctrl	si23	OK	8.14785	3.91082	-1.05895	-3.2131	5e-05	0.000744444	7.69057	7.88062	8.87237	2.95305	4.28504	4.49436
SPOPL	ctrl	si23	OK	2.81792	4.36444	0.631165	2.19023	0.0003	0.00345347	2.91697	3.90543	1.63137	5.51815	4.17142	3.40374
SPRY1	ctrl	si23	OK	4.78104	8.45761	0.822925	2.76889	5e-05	0.000744444	4.79695	4.83029	4.7159	8.53739	8.66562	8.16984
SQRDL	ctrl	si23	OK	6.22504	2.59859	-1.26036	-3.85378	5e-05	0.000744444	6.40959	5.94278	6.32276	1.97908	3.36945	2.44723
SS18	ctrl	si23	OK	14.4609	24.1966	0.742643	2.98918	5e-05	0.000744444	13.2178	19.2907	10.8742	29.2276	20.4775	22.8846
SSBP2	ctrl	si23	OK	2.68491	4.07136	0.600638	1.3686	0.0193	0.0835469	2.48371	3.00146	2.56954	3.83806	5.08946	3.28656
SSR4P1	ctrl	si23	OK	0.868171	1.36166	0.649311	1.4708	0.01425	0.0677344	0.70882	0.81437	1.08132	0.896867	1.20576	1.98234
ST3GAL6	ctrl	si23	OK	2.40008	6.26518	1.38427	4.37848	5e-05	0.000744444	2.34372	2.75856	2.09796	6.12713	6.50909	6.15933
ST8SIA4	ctrl	si23	OK	3.0838	5.61717	0.865135	2.2518	0.0006	0.00615271	2.86168	4.11497	2.27475	6.62717	5.73018	4.49416
STAP2	ctrl	si23	OK	5.22453	2.90976	-0.844401	-2.3891	0.00015	0.00195295	5.28551	5.2928	5.09529	2.41946	3.36838	2.94145
STARD8	ctrl	si23	OK	5.15397	2.69478	-0.93552	-3.33922	5e-05	0.000744444	5.50241	4.37906	5.58045	2.9071	2.32354	2.85369
STAT5A	ctrl	si23	OK	8.01171	4.42442	-0.85662	-3.12839	5e-05	0.000744444	7.86536	7.43757	8.73219	4.15056	4.45142	4.67129
STEAP3	ctrl	si23	OK	7.75515	4.28945	-0.854361	-2.90033	5e-05	0.000744444	8.16356	6.79384	8.30806	4.3375	3.76723	4.76363
STK26	ctrl	si23	OK	2.76087	1.09353	-1.33613	-3.65558	5e-05	0.000744444	2.7173	4.06818	1.49714	1.15338	1.14191	0.985294
STPG1	ctrl	si23	OK	2.46686	1.37864	-0.839434	-2.34063	5e-05	0.000744444	2.53691	2.48285	2.38081	1.57287	1.16564	1.3974
STX12	ctrl	si23	OK	27.775	45.1059	0.699528	2.97056	5e-05	0.000744444	25.2227	32.3531	25.7493	41.1123	50.298	43.9074
STXBP4	ctrl	si23	OK	1.04108	1.60553	0.624962	1.89854	0.00205	0.0160002	1.14935	1.32878	0.645116	2.06246	1.62903	1.1251
SULF1	ctrl	si23	OK	2.81176	1.13104	-1.31383	-4.2659	5e-05	0.000744444	2.65064	3.4984	2.28625	1.31607	1.06061	1.01643
SULF2	ctrl	si23	OK	22.954	38.16	0.733314	3.199	5e-05	0.000744444	23.9731	22.0955	22.7935	38.0615	39.7607	36.6579
SULT1B1	ctrl	si23	OK	36.9252	23.0889	-0.677404	-2.58528	5e-05	0.000744444	39.9763	48.8926	21.9067	29.5898	21.6338	18.0432
SULT1C4	ctrl	si23	OK	4.91648	7.74185	0.655051	2.12951	0.00045	0.00481318	4.55896	5.28626	4.90423	8.01993	7.94008	7.26553
SUN2	ctrl	si23	OK	65.0766	39.7699	-0.71046	-3.20095	5e-05	0.000744444	62.7313	56.1595	76.339	39.8372	37.6703	41.8023
SUSD5	ctrl	si23	OK	9.3319	18.1608	0.960587	3.91802	5e-05	0.000744444	8.79038	9.84032	9.36499	18.8839	16.9056	18.693
SV2A	ctrl	si23	OK	1.3048	0.371198	-1.81357	-3.61396	5e-05	0.000744444	1.17367	1.4287	1.31203	0.323175	0.457341	0.333077
SYNE3	ctrl	si23	OK	3.05681	1.4549	-1.07111	-3.33519	5e-05	0.000744444	3.06994	2.47181	3.62869	1.53464	1.32734	1.50272
SYT1	ctrl	si23	OK	3.14242	5.75611	0.873218	3.04133	5e-05	0.000744444	3.16621	4.42877	1.83228	6.70313	5.31363	5.25156
TACSTD2	ctrl	si23	OK	44.1645	28.5765	-0.628054	-2.51732	5e-05	0.000744444	45.4213	37.0732	49.9988	26.0707	27.9522	31.7067
TAF13	ctrl	si23	OK	13.6732	25.5919	0.904332	2.7974	5e-05	0.000744444	13.8385	19.0974	8.08382	30.4494	22.6256	23.7007
TAGLN	ctrl	si23	OK	28.7556	47.3274	0.718833	2.02395	0.0005	0.00527233	27.0303	27.9109	31.3256	47.5756	50.2725	44.1341
TANC2	ctrl	si23	OK	1.75124	3.04431	0.797743	2.94479	5e-05	0.000744444	1.66506	1.84551	1.74314	3.1291	2.83965	3.16418
TANK	ctrl	si23	OK	19.7097	31.1797	0.6617	2.09084	0.00035	0.003912	19.0916	27.2995	12.7379	32.465	35.4756	25.5984
TAOK1	ctrl	si23	OK	8.51054	13.3801	0.652764	2.84869	5e-05	0.000744444	8.5548	12.2451	4.73174	16.3807	13.5086	10.251
TAP1	ctrl	si23	OK	14.5664	9.28311	-0.649961	-1.88222	0.00075	0.00733757	14.5675	13.2004	15.9312	8.75523	9.11694	9.97716
TBC1D19	ctrl	si23	OK	1.11515	1.90152	0.769913	2.00954	0.0009	0.00844485	1.38035	0.942639	1.02247	1.85679	1.82479	2.02298
TBC1D2	ctrl	si23	OK	2.43706	1.07992	-1.17422	-2.77776	5e-05	0.000744444	2.28284	2.23814	2.79021	1.45803	0.588463	1.19327
TBC1D9	ctrl	si23	OK	13.4397	24.8016	0.883936	3.75986	5e-05	0.000744444	12.8219	16.1843	11.3129	27.8496	22.0408	24.5145
TBXAS1	ctrl	si23	OK	1.23451	0.756143	-0.707206	-1.25856	0.01105	0.0568027	1.3304	1.28239	1.09074	1.09907	0.759745	0.409613
TCAF1	ctrl	si23	OK	11.8938	18.6033	0.645342	2.69509	5e-05	0.000744444	10.7246	15.9104	9.04658	22.4201	15.7087	17.681
TCF12	ctrl	si23	OK	16.6373	25.7992	0.632902	2.70034	5e-05	0.000744444	16.6994	22.2708	10.9419	31.4744	22.9548	22.9684
TCF4	ctrl	si23	OK	27.5882	41.9328	0.604027	2.76273	5e-05	0.000744444	27.4519	39.0213	16.2915	49.4988	42.8513	33.4483
TCN2	ctrl	si23	OK	56.0294	27.334	-1.03549	-4.33013	5e-05	0.000744444	59.2022	51.9227	56.9634	26.5815	28.9213	26.4992
TCTEX1D1	ctrl	si23	OK	1.03021	2.03324	0.980846	2.16124	0.0011	0.00993081	1.52482	0.883134	0.682666	2.32549	1.71723	2.057
TEAD4	ctrl	si23	OK	23.7443	13.8979	-0.772712	-2.90869	5e-05	0.000744444	24.4929	21.1722	25.5678	14.7097	12.3346	14.6495
TFF3	ctrl	si23	OK	1.39983	0.557072	-1.32932	-1.58228	0.01625	0.0741667	1.70545	1.20585	1.2882	0.324694	0.692555	0.653966
TFPI2	ctrl	si23	OK	4.81959	19.3486	2.00524	6.93647	5e-05	0.000744444	5.46956	4.74128	4.24792	16.4655	23.3792	18.201
TGFB2	ctrl	si23	OK	3.13225	7.38799	1.23798	4.46319	5e-05	0.000744444	2.86299	4.3571	2.17667	8.90882	6.90688	6.34827
TGFBR1	ctrl	si23	OK	2.16946	4.01316	0.887404	3.03367	5e-05	0.000744444	2.17259	2.71528	1.62052	4.93016	3.70023	3.40909
TGM2	ctrl	si23	OK	634.947	310.992	-1.02976	-5.26284	5e-05	0.000744444	650.31	575.292	679.237	317.258	309.276	306.441
THOC6	ctrl	si23	OK	16.9709	10.7507	-0.658638	-1.7394	0.00225	0.017157	17.3584	13.9878	19.5666	9.64599	10.1508	12.4553
TLE1	ctrl	si23	OK	13.3088	20.8984	0.651005	2.65049	5e-05	0.000744444	13.5741	12.2363	14.1162	21.0449	20.833	20.8171
TLL1	ctrl	si23	OK	1.58356	2.77285	0.808197	2.23317	0.0005	0.00527233	1.41273	2.07496	1.263	2.87083	2.97506	2.47267
TMC7	ctrl	si23	OK	2.20321	4.36012	0.984766	2.32229	0.0002	0.00249237	2.07301	2.211	2.32561	4.05036	4.75377	4.27624
TMCC1	ctrl	si23	OK	5.22542	7.89116	0.594689	2.27316	0.0001	0.00137555	5.35518	5.4218	4.89929	7.54834	7.92045	8.20468
TMCO4	ctrl	si23	OK	2.74148	1.4526	-0.916318	-2.72288	5e-05	0.000744444	2.51674	2.37414	3.33357	1.48348	1.26407	1.61025
TMEFF1	ctrl	si23	OK	1.87469	7.58138	2.01581	1.83749	0.0189	0.0825042	2.46281	2.54146	0.619787	8.90298	5.95517	7.88598
TMEM106C	ctrl	si23	OK	51.3811	32.4441	-0.663282	-2.68356	5e-05	0.000744444	54.4452	49.6219	50.0763	31.2224	37.6978	28.4122
TMEM133	ctrl	si23	OK	0.531518	1.19108	1.16408	1.71647	0.0133	0.0645304	0.638234	0.68541	0.270911	1.57055	0.723617	1.27908
TMEM170B	ctrl	si23	OK	0.686472	1.41787	1.04645	3.13425	5e-05	0.000744444	0.68828	0.861656	0.50948	1.49017	1.77042	0.993028
TMEM171	ctrl	si23	OK	3.49011	0.834525	-2.06425	-3.52276	5e-05	0.000744444	3.56841	3.4208	3.48113	0.55617	0.715613	1.23179
TMEM173	ctrl	si23	OK	33.8069	19.4395	-0.798326	-3.06097	5e-05	0.000744444	35.7847	29.7756	35.8605	16.362	19.2818	22.6748
TMEM181	ctrl	si23	OK	14.4511	23.529	0.703265	2.89548	5e-05	0.000744444	14.1024	17.7209	11.5299	27.5673	18.7502	24.2696
TMEM2	ctrl	si23	OK	14.5663	24.1344	0.72845	3.16979	5e-05	0.000744444	13.6383	15.495	14.5657	25.599	22.6278	24.1763
TMEM200A	ctrl	si23	OK	0.54734	2.39019	2.12662	3.96895	5e-05	0.000744444	0.538556	0.716174	0.387289	2.43708	2.21235	2.52115
TMEM217	ctrl	si23	OK	2.65981	4.89585	0.880235	1.29725	0.0278	0.107943	2.69164	2.55004	2.73775	4.52358	6.09037	4.07359
TMEM37	ctrl	si23	OK	6.53312	11.1969	0.777254	2.54822	5e-05	0.000744444	6.12472	6.32308	7.15155	10.8902	11.1961	11.5043
TMEM38A	ctrl	si23	OK	1.17656	0.472634	-1.31578	-1.91908	0.0099	0.0527322	1.02932	1.07502	1.42535	0.426058	0.255548	0.736296
TMEM47	ctrl	si23	OK	8.00113	13.6254	0.768027	2.87649	5e-05	0.000744444	8.24675	10.597	5.15963	15.6219	12.7976	12.4568
TMEM64	ctrl	si23	OK	4.49887	1.36497	-1.7207	-5.13695	5e-05	0.000744444	3.71907	6.39032	3.38724	1.57987	1.67211	0.84292
TMEM65	ctrl	si23	OK	8.83768	13.7356	0.636179	2.3959	5e-05	0.000744444	8.50775	10.8439	7.16135	14.9061	13.9536	12.3471
TMEM88	ctrl	si23	OK	34.5519	20.1423	-0.778541	-2.64894	5e-05	0.000744444	34.7593	30.5689	38.3276	17.885	20.3846	22.1571
TMOD2	ctrl	si23	OK	0.431391	1.18805	1.46152	4.23255	5e-05	0.000744444	0.482315	0.515093	0.296765	1.37926	1.12697	1.05792
TMSB15A	ctrl	si23	OK	3.91386	9.63084	1.29907	2.96562	5e-05	0.000744444	4.76428	3.4258	3.55149	8.50338	10.4417	9.94745
TMX3	ctrl	si23	OK	16.709	25.7583	0.62441	2.65467	5e-05	0.000744444	17.1411	24.0327	8.95315	28.9072	28.5189	19.8486
TNFRSF10D	ctrl	si23	OK	57.5153	87.8882	0.611725	2.7963	5e-05	0.000744444	57.045	56.8612	58.6397	78.3542	97.7996	87.5109
TNFRSF14	ctrl	si23	OK	5.57379	2.64735	-1.07411	-3.46632	5e-05	0.000744444	5.91774	4.97732	5.82632	2.73498	2.25299	2.95408
TNFRSF1B	ctrl	si23	OK	26.9989	15.499	-0.800727	-3.34501	5e-05	0.000744444	28.1944	22.6165	30.1858	15.0612	15.1079	16.3278
TNFRSF21	ctrl	si23	OK	23.3725	46.4695	0.991474	4.25169	5e-05	0.000744444	23.5389	23.2486	23.3299	46.6197	47.6611	45.1275
TNFSF15	ctrl	si23	OK	3.34741	10.6832	1.67423	6.40031	5e-05	0.000744444	3.25634	3.99856	2.78732	11.257	10.5182	10.2744
TNFSF18	ctrl	si23	OK	22.4609	11.8598	-0.921334	-2.89545	5e-05	0.000744444	21.2954	26.9796	19.1078	13.2728	10.5406	11.7661
TNKS2	ctrl	si23	OK	9.30282	14.3645	0.626765	2.56451	5e-05	0.000744444	8.99353	12.548	6.36696	16.633	13.678	12.7824
TNS1	ctrl	si23	OK	10.0504	6.5206	-0.624177	-2.64605	5e-05	0.000744444	10.5083	9.19821	10.4447	6.47076	6.40133	6.68971
TOX	ctrl	si23	OK	7.18749	3.20904	-1.16335	-4.07963	5e-05	0.000744444	7.23208	7.92301	6.40739	3.25997	3.30376	3.06339
TPCN1	ctrl	si23	OK	8.67898	5.75343	-0.593104	-2.2398	0.00015	0.00195295	8.45682	7.85151	9.72863	5.69769	5.82795	5.73464
TPM1	ctrl	si23	OK	207.11	395.495	0.933262	4.53945	5e-05	0.000744444	207.301	219.258	194.772	383.568	425.706	377.211
TRERF1	ctrl	si23	OK	1.35883	0.79524	-0.772906	-2.42458	0.0001	0.00137555	1.34049	1.38197	1.35404	0.822557	0.699038	0.864125
TRIB2	ctrl	si23	OK	7.80137	12.5723	0.68845	2.54182	5e-05	0.000744444	7.22069	8.78221	7.40121	12.1398	13.0496	12.5275
TRIM24	ctrl	si23	OK	4.9768	9.48119	0.929851	3.48485	5e-05	0.000744444	4.73174	6.35692	3.84173	10.1626	9.16208	9.11891
TRIM6	ctrl	si23	OK	1.6365	0.667445	-1.29389	-1.98727	0.00145	0.0122383	1.77091	1.83539	1.3032	0.69885	0.633255	0.67023
TRIM7	ctrl	si23	OK	3.58837	1.31127	-1.45236	-2.71173	5e-05	0.000744444	3.05727	3.19147	4.51637	1.56582	0.963465	1.40452
TRIP13	ctrl	si23	OK	24.5871	13.8675	-0.826194	-3.22958	5e-05	0.000744444	25.269	23.9691	24.5232	13.3871	14.6636	13.5519
TRO	ctrl	si23	OK	1.02245	1.98362	0.956099	2.08923	0.00025	0.00296667	1.11995	1.2081	0.739306	2.31471	2.02783	1.60831
TSC22D3	ctrl	si23	OK	21.3371	13.9409	-0.614046	-2.26105	5e-05	0.000744444	22.9527	19.2541	21.8047	12.3271	15.5866	13.9089
TSNARE1	ctrl	si23	OK	2.78539	1.56846	-0.828535	-2.32612	5e-05	0.000744444	2.48042	2.67454	3.20122	1.78083	1.49061	1.43394
TSPAN11	ctrl	si23	OK	2.08668	6.83044	1.71077	6.1142	5e-05	0.000744444	2.03723	1.80003	2.42278	6.90549	6.40583	7.17999
TSPAN12	ctrl	si23	OK	8.00377	13.5016	0.754378	2.72189	5e-05	0.000744444	8.06476	9.82876	6.1178	15.1473	13.2054	12.1521
TSPAN13	ctrl	si23	OK	19.7651	41.3818	1.06604	4.07844	5e-05	0.000744444	17.3507	22.8662	19.0783	37.9804	42.9871	43.1779
TSTD1	ctrl	si23	OK	11.1662	5.97176	-0.902911	-1.96687	0.0009	0.00844485	10.9938	7.81255	14.6923	5.99834	6.33456	5.58237
TTC14	ctrl	si23	OK	5.74574	9.02961	0.65217	2.312	5e-05	0.000744444	5.90753	7.78021	3.54948	10.2717	10.0341	6.78305
TTLL7	ctrl	si23	OK	0.770595	1.59861	1.05277	2.9627	5e-05	0.000744444	0.740436	0.943888	0.627461	1.78023	2.0027	1.0129
TUBA1A	ctrl	si23	OK	356.019	720.981	1.01801	5.0826	5e-05	0.000744444	382.38	337.971	347.707	696.271	798.493	668.18
TUBA4A	ctrl	si23	OK	6.83021	3.88729	-0.813163	-1.72561	0.00325	0.0226929	7.73851	6.28763	6.46449	3.78066	4.12313	3.7581
TUBB2B	ctrl	si23	OK	0.842982	2.47585	1.55435	3.60711	5e-05	0.000744444	0.664714	0.856755	1.00748	2.13528	2.35621	2.93606
TUBB3	ctrl	si23	OK	59.9305	122.819	1.03517	4.57084	5e-05	0.000744444	61.8102	54.7838	63.1974	127.935	113.181	127.341
TUBD1	ctrl	si23	OK	1.97139	3.13279	0.668234	1.81131	0.00125	0.0109373	1.88698	2.30436	1.72283	3.31268	3.47393	2.61175
TUSC3	ctrl	si23	OK	10.1863	20.7938	1.02952	4.08124	5e-05	0.000744444	10.7319	11.4297	8.39745	19.7675	24.4034	18.2105
TVP23B	ctrl	si23	OK	10.3295	16.4038	0.667265	2.36564	5e-05	0.000744444	10.7211	13.5498	6.71759	16.2962	19.93	12.9853
TWIST2	ctrl	si23	OK	1.97837	1.05266	-0.910266	-1.20985	0.03795	0.133745	2.91477	1.12811	1.89223	1.47251	0.968094	0.717388
TXNIP	ctrl	si23	OK	17.6865	7.95644	-1.15246	-1.23236	0.0422	0.144164	18.8638	17.1785	17.0173	6.22252	9.85137	7.79545
UACA	ctrl	si23	OK	20.3905	35.9313	0.817344	3.85409	5e-05	0.000744444	21.3099	29.7026	10.159	41.2269	43.7341	22.833
UBASH3B	ctrl	si23	OK	5.60851	3.67769	-0.60882	-2.25862	5e-05	0.000744444	5.56429	6.34634	4.9149	3.65867	3.74836	3.62602
UBE2D1	ctrl	si23	OK	7.34411	11.5262	0.650257	2.29503	0.00015	0.00195295	5.89955	11.348	4.78474	11.0029	13.7807	9.79492
UBE2L6	ctrl	si23	OK	15.3291	9.14241	-0.745631	-2.53036	0.0001	0.00137555	15.179	15.6453	15.1631	8.53218	9.68835	9.20668
UBE2Q2P1	ctrl	si23	OK	1.12534	1.81126	0.686627	1.56794	0.00835	0.0465554	1.21479	1.21	0.951238	2.51649	1.29186	1.62542
UBE2W	ctrl	si23	OK	4.01964	6.2965	0.647484	1.25691	0.03095	0.116549	3.3613	5.47488	3.22274	8.06777	6.8041	4.01762
UBN2	ctrl	si23	OK	1.28554	2.11284	0.716807	2.55317	5e-05	0.000744444	1.20052	1.65545	1.00065	2.57198	2.06144	1.70508
UCP2	ctrl	si23	OK	6.25198	1.95465	-1.6774	-4.59592	5e-05	0.000744444	6.08285	5.17365	7.49944	1.69945	1.56618	2.59832
UGGT2	ctrl	si23	OK	3.89326	5.94991	0.611891	2.23023	0.00035	0.003912	4.16748	5.1092	2.40309	7.49595	6.24968	4.1041
UHMK1	ctrl	si23	OK	11.7284	17.9485	0.613852	2.60469	5e-05	0.000744444	11.3825	16.3386	7.46411	19.778	17.7577	16.3097
ULBP1	ctrl	si23	OK	0.620812	1.03066	0.731345	1.79771	0.00305	0.0215743	0.436322	0.804866	0.62125	0.943646	1.07732	1.07103
ULBP2	ctrl	si23	OK	6.37473	10.0336	0.6544	2.12874	0.00025	0.00296667	6.74851	6.54753	5.82815	9.1765	10.9624	9.9618
UNC13D	ctrl	si23	OK	1.61587	0.486402	-1.73209	-4.42666	5e-05	0.000744444	1.83216	1.29604	1.7194	0.461902	0.515658	0.481645
UNG	ctrl	si23	OK	34.1058	20.7798	-0.714831	-2.81878	5e-05	0.000744444	33.3562	31.9926	36.9684	18.968	23.0975	20.2741
USP32P2	ctrl	si23	OK	1.34402	2.0272	0.592931	1.78312	0.00185	0.0147777	1.5196	1.63236	0.880099	2.29707	1.72967	2.05486
UTP14C	ctrl	si23	OK	2.38242	4.11677	0.789088	2.28749	0.00025	0.00296667	1.92026	3.4582	1.76878	4.95388	3.34684	4.04959
VAMP1	ctrl	si23	OK	3.05389	1.89505	-0.688407	-1.32024	0.0189	0.0825042	2.9788	2.5086	3.67426	1.9703	2.22789	1.48698
VAMP8	ctrl	si23	OK	28.491	17.0823	-0.738006	-2.53306	5e-05	0.000744444	29.2894	27.0618	29.1218	16.4807	17.2369	17.5292
VGLL3	ctrl	si23	OK	1.20234	2.04076	0.763262	2.52741	0.0001	0.00137555	1.21063	1.78881	0.607584	2.59103	2.06126	1.47001
VGLL4	ctrl	si23	OK	27.9705	14.8006	-0.918246	-3.06547	5e-05	0.000744444	28.5734	26.7428	28.5953	13.3708	15.8784	15.1527
VPS4B	ctrl	si23	OK	9.72322	16.2976	0.745155	2.85617	5e-05	0.000744444	9.00901	13.5589	6.60173	17.3115	14.6087	16.9727
WDFY4	ctrl	si23	OK	1.95856	1.2023	-0.703991	-2.45209	5e-05	0.000744444	2.25465	1.70084	1.92019	1.16474	1.29919	1.14298
WDR47	ctrl	si23	OK	5.03617	8.81481	0.807602	2.97691	5e-05	0.000744444	4.49106	6.63368	3.98378	9.64587	7.37045	9.42811
WSCD1	ctrl	si23	OK	17.2571	11.3888	-0.59957	-2.51756	5e-05	0.000744444	17.5618	15.6444	18.5651	11.0926	12.0702	11.0037
XRN1	ctrl	si23	OK	2.86587	4.32631	0.594162	2.15954	0.00025	0.00296667	2.91021	4.14414	1.54326	5.76698	4.53057	2.68136
YAE1D1	ctrl	si23	OK	10.1188	15.772	0.64033	1.94255	0.0009	0.00844485	9.50867	11.5914	9.25623	15.027	16.6838	15.6052
YOD1	ctrl	si23	OK	1.70242	2.67829	0.653723	2.14236	0.00035	0.003912	1.63871	2.41398	1.05456	2.81092	2.67232	2.55161
YPEL5	ctrl	si23	OK	27.324	41.6718	0.608903	2.47394	5e-05	0.000744444	28.2482	32.0314	21.6924	42.9606	41.8901	40.1648
YTHDF3	ctrl	si23	OK	11.2436	18.332	0.705263	2.85809	5e-05	0.000744444	11.2293	14.541	7.96043	20.408	16.4436	18.1444
ZBTB10	ctrl	si23	OK	1.98161	3.34849	0.756838	2.68829	5e-05	0.000744444	1.88897	3.00637	1.04949	3.73117	3.8154	2.4989
ZBTB11	ctrl	si23	OK	3.38235	5.43665	0.684693	2.27193	0.0002	0.00249237	3.4862	4.60682	2.05404	6.30186	5.70244	4.30567
ZBTB26	ctrl	si23	OK	1.88742	2.88564	0.612479	1.68213	0.00355	0.0242899	1.59342	2.26453	1.8043	3.37919	2.47877	2.79897
ZBTB33	ctrl	si23	OK	5.34117	8.36356	0.646961	2.44451	0.0001	0.00137555	5.53128	7.67428	2.81794	9.33894	9.26346	6.48828
ZBTB41	ctrl	si23	OK	0.977582	1.55759	0.672027	2.18455	0.00045	0.00481318	1.14588	1.40548	0.381386	1.63602	2.03473	1.00202
ZBTB6	ctrl	si23	OK	2.04384	3.09444	0.598397	1.91066	0.0017	0.0138864	2.26998	2.61721	1.24434	3.26071	3.58237	2.44025
ZC2HC1A	ctrl	si23	OK	2.07773	3.17767	0.612959	1.87231	0.00215	0.0165961	2.23018	2.57159	1.43142	3.39121	3.50741	2.63438
ZDHHC17	ctrl	si23	OK	3.81145	6.22457	0.707634	2.57529	5e-05	0.000744444	3.61277	5.50366	2.31792	6.4448	7.14841	5.08051
ZDHHC20	ctrl	si23	OK	12.4113	6.52449	-0.92772	-3.47213	5e-05	0.000744444	12.5205	16.6459	8.06753	7.51379	6.47691	5.58277
ZEB1	ctrl	si23	OK	9.94834	17.7147	0.832416	3.544	5e-05	0.000744444	10.0365	14.6281	5.18038	22.7481	18.6903	11.7055
ZEB1-AS1	ctrl	si23	OK	2.01846	3.05969	0.600132	1.60765	0.00715	0.0413134	1.67826	2.96037	1.41675	3.14479	3.15944	2.87485
ZEB2	ctrl	si23	OK	4.02574	7.0287	0.804002	2.47914	5e-05	0.000744444	4.32731	4.81858	2.93134	7.43536	7.11589	6.53484
ZFP36L2	ctrl	si23	OK	37.56	24.8857	-0.593877	-2.45924	0.0001	0.00137555	37.7887	38.0565	36.8347	25.7359	23.7844	25.1368
ZFYVE16	ctrl	si23	OK	4.99843	8.06202	0.689667	2.54499	5e-05	0.000744444	5.61019	6.75802	2.62708	9.16556	9.42962	5.59089
ZHX1	ctrl	si23	OK	4.33904	7.07783	0.705929	1.83346	0.00285	0.0206495	4.30351	6.05347	2.66015	7.72571	8.34754	5.16023
ZMYM2	ctrl	si23	OK	6.02409	10.0111	0.732781	3.03388	5e-05	0.000744444	6.1721	8.19274	3.70741	11.6027	11.0398	7.39068
ZNF10	ctrl	si23	OK	0.661081	1.10811	0.745195	2.00038	0.001	0.0092378	0.685622	0.820831	0.476791	1.27065	1.28433	0.769332
ZNF112	ctrl	si23	OK	1.51051	2.30312	0.608554	1.88607	0.0013	0.0113001	1.2543	2.17154	1.10568	2.89071	2.28986	1.72879
ZNF117	ctrl	si23	OK	5.62853	26.653	2.24347	7.054	5e-05	0.000744444	5.9223	7.82735	3.13593	32.9741	28.9349	18.0498
ZNF121	ctrl	si23	OK	1.55375	2.4473	0.655441	1.64942	0.0047	0.0299584	1.42646	1.72836	1.50642	2.6719	2.39805	2.27196
ZNF124	ctrl	si23	OK	2.68614	4.83732	0.848675	2.40809	5e-05	0.000744444	2.45729	3.34332	2.2578	5.25264	4.194	5.06531
ZNF136	ctrl	si23	OK	0.593473	1.11958	0.9157	2.22463	0.00035	0.003912	0.689233	0.587015	0.504169	1.47309	1.09949	0.786151
ZNF14	ctrl	si23	OK	0.576523	1.01779	0.819994	1.92735	0.0022	0.0168511	0.619181	0.628026	0.482363	1.25468	0.993977	0.804726
ZNF195	ctrl	si23	OK	4.14585	6.32861	0.61022	2.1681	0.0002	0.00249237	4.28032	5.43915	2.71808	6.75246	7.70082	4.53254
ZNF217	ctrl	si23	OK	5.36426	8.96315	0.740627	2.83755	5e-05	0.000744444	5.1461	6.79956	4.14711	10.3332	8.13402	8.42219
ZNF219	ctrl	si23	OK	5.86135	3.84093	-0.609778	-1.41199	0.0213	0.0897928	5.3243	4.13515	8.1246	3.88045	3.10692	4.53541
ZNF222	ctrl	si23	OK	0.863892	1.40046	0.696982	1.38676	0.0123	0.0613508	0.823549	0.849725	0.918401	1.41098	1.38602	1.40439
ZNF225	ctrl	si23	OK	0.882481	1.45441	0.720794	1.88252	0.00125	0.0109373	0.775454	0.963488	0.9085	1.77927	1.52827	1.05568
ZNF24	ctrl	si23	OK	9.82844	16.1231	0.714094	2.10179	0.00015	0.00195295	8.28729	13.7247	7.47332	19.259	14.3795	14.7309
ZNF254	ctrl	si23	OK	3.51173	6.31105	0.845698	1.31328	0.0212	0.0894661	4.96649	3.73411	1.83458	6.31249	6.69955	5.9211
ZNF260	ctrl	si23	OK	2.5966	4.34747	0.743554	2.657	5e-05	0.000744444	2.6815	3.65433	1.45396	5.00476	5.03536	3.00229
ZNF267	ctrl	si23	OK	2.71175	4.90513	0.855069	2.93139	5e-05	0.000744444	3.17301	3.61986	1.34237	5.54754	5.60305	3.5648
ZNF286A	ctrl	si23	OK	2.23075	3.38756	0.602716	2.07819	0.0003	0.00345347	2.00766	2.85691	1.82769	4.01398	3.19629	2.95241
ZNF296	ctrl	si23	OK	1.04956	0.325344	-1.68975	-2.09381	0.0079	0.0445463	1.18932	0.980091	0.979272	0.312257	0.473036	0.190741
ZNF300P1	ctrl	si23	OK	1.83592	3.24218	0.820461	2.49342	5e-05	0.000744444	1.72724	2.71814	1.06238	3.79346	3.18269	2.75039
ZNF320	ctrl	si23	OK	1.46631	2.85387	0.960734	3.21982	5e-05	0.000744444	1.48602	1.63013	1.28277	3.01317	3.10965	2.4388
ZNF322	ctrl	si23	OK	4.16934	6.49014	0.63843	2.35365	0.00025	0.00296667	4.61637	5.36016	2.53148	6.7787	6.49606	6.19566
ZNF347	ctrl	si23	OK	0.73067	1.11733	0.612761	1.66647	0.0046	0.029558	0.464117	1.15449	0.573403	1.32682	1.06457	0.960593
ZNF354A	ctrl	si23	OK	2.59649	4.0389	0.637398	2.04085	0.0007	0.00696264	2.77677	3.33805	1.67465	4.83408	4.24324	3.03937
ZNF43	ctrl	si23	OK	1.00534	1.96512	0.966936	2.99593	5e-05	0.000744444	1.11385	1.34743	0.554735	2.08179	2.36465	1.44892
ZNF432	ctrl	si23	OK	1.21645	1.96214	0.689749	1.97974	0.00105	0.00959563	1.09245	1.73832	0.818584	2.47149	1.93635	1.47858
ZNF440	ctrl	si23	OK	0.923318	1.60044	0.793571	2.28284	0.0001	0.00137555	0.851555	1.27699	0.641411	1.95858	1.38657	1.45617
ZNF462	ctrl	si23	OK	1.37109	2.63076	0.940153	3.33395	5e-05	0.000744444	1.4121	1.64897	1.05222	3.06038	2.30757	2.52433
ZNF467	ctrl	si23	OK	4.20427	2.18749	-0.94258	-2.60945	5e-05	0.000744444	4.4213	2.70834	5.48318	1.80566	2.34274	2.41406
ZNF469	ctrl	si23	OK	3.37503	1.57234	-1.10199	-4.18784	5e-05	0.000744444	3.40797	3.10812	3.60899	1.66609	1.36176	1.68916
ZNF502	ctrl	si23	OK	0.987177	1.54337	0.644704	1.7635	0.0022	0.0168511	0.962864	1.41012	0.588553	1.92628	1.37797	1.32586
ZNF506	ctrl	si23	OK	0.720202	1.39679	0.955647	2.40278	5e-05	0.000744444	0.871994	0.701783	0.586828	1.6105	1.57374	1.00615
ZNF528	ctrl	si23	OK	1.00904	2.14433	1.08754	3.17222	5e-05	0.000744444	0.938335	1.10943	0.979363	2.26612	2.08436	2.08253
ZNF528-AS1	ctrl	si23	OK	0.448269	1.14639	1.35466	1.8646	0.0092	0.0501001	0.674985	0.312918	0.356903	1.06276	1.4397	0.936713
ZNF559	ctrl	si23	OK	2.55429	3.89631	0.609185	1.79845	0.0014	0.0120118	2.76094	3.04428	1.85766	4.32565	3.564	3.79928
ZNF566	ctrl	si23	OK	0.706709	1.1463	0.697801	1.44485	0.01725	0.077427	0.721433	1.07628	0.322417	1.34188	1.0262	1.07084
ZNF577	ctrl	si23	OK	0.732077	1.41477	0.950496	1.36875	0.01725	0.077427	0.664985	0.87352	0.657726	1.8948	1.18444	1.16505
ZNF605	ctrl	si23	OK	1.54667	2.60089	0.749839	2.55088	5e-05	0.000744444	1.42424	2.25676	0.95901	2.87162	2.71469	2.21636
ZNF616	ctrl	si23	OK	1.39006	2.55676	0.879173	2.68133	5e-05	0.000744444	1.57091	1.76695	0.832314	3.19346	2.76	1.71683
ZNF641	ctrl	si23	OK	1.58514	0.800311	-0.985976	-2.76505	5e-05	0.000744444	1.60654	1.40961	1.73927	0.679004	0.865733	0.856195
ZNF652	ctrl	si23	OK	1.60307	2.56803	0.679826	2.39753	5e-05	0.000744444	1.57245	2.10136	1.13539	2.99537	2.37942	2.3293
ZNF655	ctrl	si23	OK	5.05857	3.05726	-0.726491	-1.53175	0.00725	0.0417496	4.76131	5.22338	5.19101	3.31972	2.70041	3.15164
ZNF700	ctrl	si23	OK	1.82098	2.79243	0.616802	1.93269	0.00115	0.0102965	2.07059	2.15227	1.24009	3.03335	3.19719	2.14674
ZNF708	ctrl	si23	OK	1.36772	2.49647	0.868119	2.70347	5e-05	0.000744444	1.28152	2.10616	0.715475	2.53924	3.02481	1.92536
ZNF711	ctrl	si23	OK	0.844419	2.05453	1.28278	3.72015	5e-05	0.000744444	0.787227	1.15621	0.58982	2.50051	2.30528	1.3578
ZNF765	ctrl	si23	OK	0.888673	1.33799	0.590346	1.71658	0.00605	0.0363488	0.949738	1.32385	0.392431	1.69755	1.26843	1.048
ZNF766	ctrl	si23	OK	1.90921	2.99212	0.648197	1.99725	0.00075	0.00733757	1.5527	2.88919	1.28573	3.6532	2.50361	2.81956
ZNF780B	ctrl	si23	OK	0.911875	1.40608	0.624771	1.98493	0.0009	0.00844485	0.806313	1.28073	0.648582	1.55042	1.33126	1.33656
ZNF805	ctrl	si23	OK	0.700801	1.07953	0.623322	1.8973	0.0019	0.0150862	0.632203	1.03961	0.430588	1.1465	1.07388	1.0182
ZNF816	ctrl	si23	OK	1.13212	1.70402	0.589915	1.1715	0.0497	0.161858	0.875407	1.58915	0.931806	2.32812	1.74035	1.0436
ZNF84	ctrl	si23	OK	2.86999	4.45609	0.634732	2.3552	5e-05	0.000744444	3.01651	4.09201	1.50145	5.76735	4.62154	2.97937
ZNF841	ctrl	si23	OK	1.88764	2.8962	0.61758	1.99594	0.00105	0.00959563	1.68697	2.40176	1.57419	3.57054	3.14584	1.97222
ZNF845	ctrl	si23	OK	1.10329	1.66176	0.590898	1.83524	0.0025	0.0185995	1.21643	1.45694	0.636517	2.0915	1.93507	0.958725
ZNF880	ctrl	si23	OK	1.30827	2.01176	0.620797	1.75334	0.00555	0.0341182	1.49981	1.67975	0.745243	2.3533	2.26256	1.4194
ZNF92	ctrl	si23	OK	2.16134	3.70891	0.779071	2.51533	5e-05	0.000744444	2.10338	3.08806	1.29258	3.79228	4.88805	2.44641
ZNF93	ctrl	si23	OK	0.924563	1.54628	0.741956	1.98983	0.00125	0.0109373	1.00191	1.10548	0.666298	2.00982	1.83488	0.794136
ZSCAN18	ctrl	si23	OK	1.29849	2.47126	0.928416	2.42372	5e-05	0.000744444	1.04205	1.10318	1.75023	2.09206	2.36448	2.95724
ZSWIM5	ctrl	si23	OK	1.01989	1.76813	0.793814	2.44599	5e-05	0.000744444	1.05031	0.997421	1.01193	1.67523	1.79524	1.83391
ZSWIM6	ctrl	si23	OK	7.19617	11.4719	0.672802	2.64269	5e-05	0.000744444	7.25527	7.9539	6.37934	12.729	11.1168	10.5698
ZUFSP	ctrl	si23	OK	3.39098	5.45289	0.68532	2.23113	0.0004	0.00436051	3.26791	4.48324	2.42178	6.17606	5.935	4.2476
ZYG11A	ctrl	si23	OK	1.38156	0.693107	-0.995149	-2.59818	5e-05	0.000744444	1.64364	1.38627	1.11477	0.661376	0.94992	0.468027
