# Supplementary material for: Med23 supports angiogenesis and maintains vascular integrity through negative regulation of angiopoietin2 expression
Source: Commun Biol. 2022 Apr 19;5:374. doi: 10.1038/s42003-022-03332-w (PMC9019027; doi:10.1038/s42003-022-03332-w)
Supplement: Supplementary file 4 — Supplementary Data 2 [file 42003_2022_3332_MOESM4_ESM.xls]

## Sheet: Sheet1
isoform_id	gene_id	sample_1	sample_2	status	value_1	value_2	log2_fold_change	test_stat	p_value	q_value	significant	ctrl_0	ctrl_1	ctrl_2	si23_0	si23_1	si23_2
NM_000022	ADA	ctrl	si23	OK	16.0098	12.3069	-0.379484	-1.35522	0.01845	0.149379	no	15.6132	14.9327	17.4835	12.6082	12.3601	11.9525
NM_000034	ALDOA	ctrl	si23	OK	3.34583	2.03777	-0.715376	-0.31827	0.7333	0.918017	no	3.30595	2.9662	3.76535	1.52422	2.2443	2.34479
NM_000043	FAS	ctrl	si23	OK	0.964012	1.80457	0.904532	1.06921	0.0837	0.382333	no	0.528251	1.59807	0.76572	2.03723	1.78277	1.59371
NM_000177	GSN	ctrl	si23	OK	6.07789	6.49152	0.0949849	0.0921463	0.862	0.958032	no	2.59814	6.4671	9.16842	5.96069	5.86453	7.64934
NM_000328	RPGR	ctrl	si23	OK	3.20509	3.96504	0.306973	0.971682	0.10365	0.429773	no	3.56685	4.52033	1.52809	4.47884	4.0642	3.35208
NM_000368	TSC1	ctrl	si23	OK	4.51938	4.01445	-0.170922	-0.376814	0.4886	0.798042	no	4.87699	3.95452	4.72662	5.10036	2.69294	4.25004
NM_000395	CSF2RB	ctrl	si23	OK	7.78323	10.2851	0.402118	1.58741	0.00655	0.0738495	no	6.85423	7.9208	8.57467	10.0806	8.60281	12.1719
NM_000465	BARD1	ctrl	si23	OK	1.44804	1.87404	0.372046	0.794918	0.1548	0.524032	no	1.72312	1.50777	1.11324	1.9836	1.91785	1.72066
NM_000520	HEXA	ctrl	si23	OK	41.1164	43.665	0.0867613	0.368449	0.51395	0.813405	no	43.2107	38.3725	41.7661	39.5669	47.6393	43.7886
NM_000873	ICAM2	ctrl	si23	OK	177.672	158.257	-0.166953	-0.454761	0.4275	0.761631	no	192.375	145.688	194.953	173.427	150.67	150.672
NM_001001655	ALKBH2	ctrl	si23	OK	0.563259	1.24604	1.14548	0.837611	0.23915	0.620739	no	0.0267147	0.589617	1.07345	1.1262	1.75002	0.861897
NM_001001890	RUNX1	ctrl	si23	OK	4.58397	4.25254	-0.108272	-0.377194	0.51305	0.812887	no	4.66687	5.04288	4.04217	4.44971	4.14199	4.16593
NM_001002259	CAPRIN2	ctrl	si23	OK	1.17186	0.980508	-0.257197	-0.306759	0.59135	0.850615	no	0.672737	1.22172	1.62111	0.998303	0.718008	1.22521
NM_001002261	ZFYVE27	ctrl	si23	OK	1.17621	1.41451	0.266159	0.147812	0.7958	0.938673	no	2.54024	0.775985	0.212407	2.24115	2.00239	0
NM_001002262	ZFYVE27	ctrl	si23	OK	3.37074	1.67321	-1.01045	-1.52638	0.0198	0.156068	no	2.80228	3.27335	4.0366	1.35908	1.30221	2.35835
NM_001002857	ANXA2	ctrl	si23	OK	212.688	186.356	-0.190677	-0.322454	0.57655	0.843585	no	225.005	214.817	198.242	161.914	232.148	165.007
NM_001002858	ANXA2	ctrl	si23	OK	6.15672	3.95211	-0.639538	-0.169303	0.74185	0.920361	no	6.14428	7.80771	4.51818	2.9467	6.46995	2.43968
NM_001003786	STRADA	ctrl	si23	OK	0.903705	3.49389	1.95091	1.28684	0.09335	0.407948	no	0.112602	1.68912	0.909394	3.04202	4.52968	2.90998
NM_001003787	STRADA	ctrl	si23	NOTEST	0.345412	0.632973	0.873824	0	1	1	no	1.036	0.000235935	0	0.000147673	1.89831	0.000458581
NM_001003788	STRADA	ctrl	si23	OK	8.00878	2.57458	-1.63725	-1.28335	0.0859	0.388919	no	6.7757	8.83246	8.41817	4.58627	0.00801434	3.12944
NM_001003792	RBMS3	ctrl	si23	OK	0.442604	1.70972	1.94967	1.8727	0.09055	0.4017	no	0.293945	1.0335	0.000370493	2.37547	1.87596	0.877738
NM_001003793	RBMS3	ctrl	si23	NOTEST	0.234466	0.294806	0.330393	0	1	1	no	0.00395346	0.00123671	0.698206	0.00143001	0.0514117	0.831578
NM_001006935	TCEAL4	ctrl	si23	OK	26.7764	30.9675	0.209792	0.737873	0.2049	0.587683	no	27.2566	30.7337	22.3388	30.7194	28.5135	33.6694
NM_001006937	TCEAL4	ctrl	si23	OK	2.95973	2.69889	-0.133103	-0.107179	0.8456	0.953447	no	2.08893	3.80161	2.98867	2.77844	4.21888	1.09934
NM_001007094	ZNF37A	ctrl	si23	NOTEST	0.564555	0.37435	-0.592726	0	1	1	no	0.62805	0.857381	0.208233	0.31406	0.482816	0.326173
NM_001007259	SETD4	ctrl	si23	OK	3.68906	3.52001	-0.067675	-0.0975383	0.86185	0.958032	no	3.59	4.77454	2.70263	3.10776	3.1743	4.27796
NM_001007261	SETD4	ctrl	si23	NOTEST	0.0149877	0	#NAME?	0	1	1	no	0.0445902	0	0.000372816	0	0	0
NM_001007467	SFI1	ctrl	si23	OK	2.15721	2.08236	-0.0509494	-0.0673191	0.9073	0.972598	no	2.02939	2.12423	2.31802	2.5829	2.20488	1.4593
NM_001008701	ADGRL1	ctrl	si23	NOTEST	0.00754251	0.267716	5.14951	0	1	1	no	0.02107	0.00142395	0.000133534	0.0175662	0.0274118	0.758169
NM_001008726	WDR89	ctrl	si23	OK	0.062785	1.313	4.38631	1.80599	0.1203	0.463433	no	0.000150255	0.188138	6.72488e-05	0.282596	0.956491	2.69992
NM_001008801	ZNF468	ctrl	si23	NOTEST	0.0432444	0.54697	3.66087	0	1	1	no	0.0048589	7.67669e-05	0.124798	0.103798	0.825499	0.711612
NM_001008860	NIPA2	ctrl	si23	OK	5.97061	4.91787	-0.279846	-0.337867	0.5611	0.835369	no	3.7788	6.66687	7.46615	3.44726	4.58363	6.72271
NM_001008892	NIPA2	ctrl	si23	OK	17.6163	19.7085	0.161911	0.439009	0.4465	0.773325	no	18.1574	19.6899	15.0016	18.9693	20.6827	19.4736
NM_001008894	NIPA2	ctrl	si23	OK	1.53202	0.76872	-0.994905	-0.425653	0.4496	0.775884	no	1.54311	2.0163	1.03665	0.000867033	2.30529	0
NM_001009958	ZNF655	ctrl	si23	OK	1.22847	0.359643	-1.77223	-0.781688	0.17095	0.546117	no	0.637575	1.72348	1.32437	0.446666	0.632263	0
NM_001009960	ZNF655	ctrl	si23	NOTEST	0.322008	0.283	-0.186292	0	1	1	no	0.147904	0.800461	0.0176571	0.0937208	0.746678	0.0086018
NM_001010880	ZNF780A	ctrl	si23	NOTEST	0.358942	0.366195	0.0288606	0	1	1	no	0.000513417	1.07626	5.39897e-05	0.801557	0.296883	0.000145156
NM_001012426	FOXP4	ctrl	si23	OK	3.54451	2.13764	-0.729564	-1.31751	0.02505	0.183145	no	3.9897	3.65386	2.98995	2.22781	1.47617	2.70895
NM_001012427	FOXP4	ctrl	si23	OK	0.332138	1.01212	1.60752	0.74195	0.26	0.635425	no	0.000221805	0.000263534	0.995928	1.47718	0.52932	1.02985
NM_001014972	ZNF638	ctrl	si23	OK	8.02981	6.2088	-0.371051	-0.720317	0.2233	0.609955	no	8.57861	9.98875	5.52205	7.90787	8.52628	2.19225
NM_001023570	IQCB1	ctrl	si23	OK	4.55927	5.48037	0.26547	0.89564	0.1262	0.474773	no	4.95645	5.2034	3.51797	5.99778	6.06072	4.38262
NM_001023571	IQCB1	ctrl	si23	NOTEST	6.16322e-05	0.157963	11.3236	0	1	1	no	0	6.26096e-05	0.000122287	0.000152574	0	0.473737
NM_001024383	NAV3	ctrl	si23	NOTEST	0.000387897	0.000620712	0.678252	0	1	1	no	0.000290792	0.000689893	0.000183005	0.000201497	0.000439761	0.00122088
NM_001024937	MINK1	ctrl	si23	OK	3.6794	4.11257	0.16057	0.187253	0.73335	0.918017	no	3.58855	4.40623	3.04343	1.93884	5.20115	5.19773
NM_001025234	TSPAN4	ctrl	si23	OK	10.2374	13.4229	0.390855	0.506729	0.37905	0.729046	no	7.04133	7.25312	16.4176	14.5439	14.6538	11.0711
NM_001025235	TSPAN4	ctrl	si23	OK	10.5288	7.68827	-0.453608	-0.542558	0.3438	0.70256	no	15.6788	7.10562	8.80196	9.07207	6.53307	7.45968
NM_001025236	TSPAN4	ctrl	si23	OK	7.18354	4.826	-0.573867	-0.570067	0.3645	0.717806	no	9.49681	2.57384	9.47997	4.94883	2.93003	6.59914
NM_001025237	TSPAN4	ctrl	si23	OK	4.21941	1.69502	-1.31574	-0.838259	0.18145	0.559585	no	7.67887	2.53899	2.44038	2.43378	1.05754	1.59374
NM_001025238	TSPAN4	ctrl	si23	OK	2.21303	3.12341	0.497099	0.247683	0.71625	0.912326	no	0	1.76903	4.87007	0.00126095	5.64137	3.72761
NM_001025239	TSPAN4	ctrl	si23	OK	4.29529	0.416526	-3.36628	-1.0779	0.1906	0.571614	no	5.6152	3.13474	4.13593	1.24958	0	0
NM_001026	RPS24	ctrl	si23	OK	1242.95	850.706	-0.547032	-1.9721	0.0008	0.0159896	yes	1342.77	1293.15	1092.92	810.83	935.613	805.674
NM_001029998	SLC10A7	ctrl	si23	OK	2.67111	2.26842	-0.235751	-0.534818	0.35465	0.711464	no	2.8121	3.39279	1.80843	3.03197	2.09547	1.67781
NM_001030272	ARNTL	ctrl	si23	NOTEST	0.784345	9.62563e-05	-12.9923	0	1	1	no	0.660853	1.21301	0.479174	0.000288769	0	0
NM_001030273	ARNTL	ctrl	si23	NOTEST	0.0167591	0.123707	2.88391	0	1	1	no	0	0	0.0502773	0	0	0.37112
NM_001031698	PRPF40B	ctrl	si23	OK	1.70039	0.946322	-0.845463	-0.552462	0.339	0.698394	no	1.95933	1.60649	1.53535	1.36455	0.662398	0.812018
NM_001031714	INF2	ctrl	si23	OK	13.1953	14.0763	0.0932453	0.257808	0.6577	0.884678	no	14.0004	11.7412	13.8442	16.0082	13.3351	12.8856
NM_001033053	NLRP1	ctrl	si23	OK	4.92175	5.49922	0.160056	0.361487	0.53205	0.822531	no	5.17056	4.36094	5.23375	5.85291	5.76788	4.87687
NM_001033551	TOM1L2	ctrl	si23	OK	1.43941	4.66222e-05	-14.9141	-0.0293098	0.24855	0.62707	no	1.15954	1.99187	1.1668	0	0	0.000139867
NM_001033580	MYO19	ctrl	si23	OK	4.61278	3.28464	-0.489902	-0.617538	0.29545	0.662678	no	4.62381	4.12644	5.08808	3.53639	3.07167	3.24585
NM_001033583	ACOT9	ctrl	si23	OK	4.96523	6.9033	0.475425	0.49243	0.4062	0.746661	no	3.66396	7.18141	4.05032	6.79192	9.88882	4.02916
NM_001034853	RPGR	ctrl	si23	NOTEST	0.230661	0.30958	0.424542	0	1	1	no	0.183703	0.345851	0.162428	0.428889	0.311534	0.188318
NM_001035267	RPL41	ctrl	si23	OK	144.007	117.774	-0.290117	-0.28378	0.61705	0.864422	no	149.154	140.159	142.708	101.699	118.931	132.692
NM_001037171	ACOT9	ctrl	si23	OK	46.6098	46.0763	-0.0166079	-0.0629704	0.91305	0.974057	no	51.3402	44.4482	44.041	44.6545	49.0559	44.5185
NM_001037442	RUFY3	ctrl	si23	NOTEST	7.23168e-05	0	#NAME?	0	1	1	no	0	0	0.00021695	0	0	0
NM_001039355	SLC25A29	ctrl	si23	OK	32.0403	35.9333	0.165433	0.530505	0.355	0.711464	no	33.0737	29.4419	33.6053	32.0611	32.6763	43.0624
NM_001039492	FHL2	ctrl	si23	OK	120.527	106.59	-0.177283	-0.605066	0.2905	0.658842	no	124.852	118.655	118.073	103.99	121.023	94.7579
NM_001039589	DPH2	ctrl	si23	OK	0.292468	1.92946	2.72185	0.884388	0.2751	0.646791	no	0.00154484	0.87586	0	0.00130291	2.82739	2.95969
NM_001039690	CHTF8	ctrl	si23	OK	32.9348	31.6639	-0.0567754	-0.125698	0.82975	0.950076	no	26.3734	27.3562	45.0748	31.6998	37.2344	26.0575
NM_001040146	CHTF8	ctrl	si23	OK	18.8936	11.5974	-0.704092	-0.704844	0.2379	0.620544	no	27.0361	17.2959	12.3488	9.11509	4.86819	20.809
NM_001040272	ADAMTSL1	ctrl	si23	OK	6.32226	3.69314	-0.775592	-2.88067	5e-05	0.00160313	yes	6.68527	5.91315	6.36836	3.67635	3.58277	3.82029
NM_001042385	PREPL	ctrl	si23	NOTEST	0.129409	0.00759369	-4.091	0	1	1	no	0	0.388228	0	0.0212378	0.00154331	0
NM_001042386	PREPL	ctrl	si23	NOTEST	0.233219	0	#NAME?	0	1	1	no	0	0.699657	0	0	0	0
NM_001042548	FEZ2	ctrl	si23	OK	1.64442	1.68809	0.0378161	0.0234591	0.9674	0.98827	no	2.25851	0.915173	1.75958	1.98519	0.550319	2.52877
NM_001075098	MOCS1	ctrl	si23	OK	3.46563	3.07596	-0.172081	-0.481438	0.40135	0.743387	no	3.24539	3.60872	3.54278	2.72549	2.87622	3.62617
NM_001076785	SLC7A6	ctrl	si23	OK	4.75101	3.95379	-0.264997	-0.351607	0.52185	0.817224	no	5.00467	5.30932	3.93903	3.79498	2.52105	5.54534
NM_001077206	SEC31A	ctrl	si23	OK	16.9799	14.9744	-0.181327	-0.318659	0.5729	0.841578	no	16.3415	20.8607	13.7376	16.3575	11.6959	16.8699
NM_001077207	SEC31A	ctrl	si23	NOTEST	0.00107743	0.00176339	0.710763	0	1	1	no	0	0.00323228	0	0	0.00529017	0
NM_001077208	SEC31A	ctrl	si23	NOTEST	0.252401	0.0343514	-2.87727	0	1	1	no	0.377191	0.0016377	0.378373	0.0645226	0	0.0385317
NM_001077351	RBM23	ctrl	si23	OK	9.58348	7.99679	-0.261128	-0.367787	0.5165	0.814718	no	8.54273	8.48976	11.7179	4.59301	9.38022	10.0172
NM_001077352	RBM23	ctrl	si23	OK	3.12491	1.73976	-0.844927	-0.736153	0.2012	0.582735	no	2.64661	4.55439	2.17374	0.938151	2.24919	2.03194
NM_001079866	BCS1L	ctrl	si23	OK	13.6949	11.1728	-0.293647	-0.577931	0.3119	0.675925	no	17.3186	10.6771	13.089	13.0759	8.9455	11.497
NM_001082968	TOM1L2	ctrl	si23	OK	8.11546	9.59392	0.241448	0.790185	0.1679	0.542986	no	9.54971	6.74344	8.05325	9.66112	9.81899	9.30166
NM_001083330	ZNF133	ctrl	si23	NOTEST	0.491706	0.0232935	-4.3998	0	1	1	no	0.798589	0	0.676528	0	0.0698805	0
NM_001083956	ZNF655	ctrl	si23	NOTEST	0.0912523	0.389956	2.09538	0	1	1	no	0	0	0.273757	0.629876	0	0.539992
NM_001085366	ZNF655	ctrl	si23	NOTEST	0.37004	0.433928	0.229774	0	1	1	no	1.08041	0.0245284	0.00517976	0.366399	0.935385	0
NM_001085367	ZNF655	ctrl	si23	OK	1.14072	0.615384	-0.890382	-0.677692	0.26005	0.635425	no	1.45974	1.04113	0.921274	1.15815	0.319973	0.368025
NM_001085368	ZNF655	ctrl	si23	NOTEST	0.0026346	0.103466	5.29543	0	1	1	no	0	0	0.00790379	0.291206	0	0.0191917
NM_001098209	CTNNB1	ctrl	si23	OK	45.1372	40.5486	-0.154664	-0.375935	0.51315	0.812975	no	44.7489	43.473	47.1896	43.2158	37.2803	41.1497
NM_001098210	CTNNB1	ctrl	si23	OK	56.7237	44.4087	-0.353109	-0.778498	0.17335	0.548284	no	55.1996	66.1688	48.8025	41.294	54.6767	37.2553
NM_001099225	CCDC43	ctrl	si23	OK	2.48904	0.318469	-2.96636	-1.23391	0.197	0.577767	no	2.31798	1.75899	3.39014	0	0	0.955406
NM_001099274	TINF2	ctrl	si23	OK	3.96199	2.68754	-0.559936	-0.598053	0.29595	0.663141	no	3.08306	3.35059	5.45232	3.50545	1.49894	3.05824
NM_001099400	SGCE	ctrl	si23	OK	1.92088	4.31512	1.16763	1.18019	0.07075	0.346949	no	3.00499	2.05308	0.704576	4.17828	4.17509	4.59198
NM_001099401	SGCE	ctrl	si23	NOTEST	0.250868	0.465607	0.892181	0	1	1	no	0.467984	0	0.284621	0.329945	0.756541	0.310334
NM_001099786	ICAM2	ctrl	si23	NOTEST	0	0	0	0	1	1	no	0	0	0	0	0	0
NM_001099787	ICAM2	ctrl	si23	OK	2.63781	1.24014	-1.08884	-0.330656	0.7405	0.920169	no	1.37132	3.02879	3.51331	1.53594	2.18448	0
NM_001099788	ICAM2	ctrl	si23	OK	8.19822	4.91196	-0.739013	-0.388133	0.53095	0.822064	no	10.333	7.97954	6.28208	2.93943	4.30549	7.49095
NM_001099789	ICAM2	ctrl	si23	OK	255.526	204.375	-0.32225	-1.01939	0.0736	0.355544	no	271.834	252.374	242.37	187.895	230.764	194.467
NM_001101800	FAM13B	ctrl	si23	OK	0.00127585	1.14824	9.81375	0.498488	0.2539	0.630415	no	0.00356405	0.000158098	0.000105391	0.00185415	2.44627	0.996588
NM_001101801	FAM13B	ctrl	si23	OK	0.689247	1.26305	0.873818	0.542265	0.4614	0.782905	no	0	1.7621	0.305639	1.76932	0.00157257	2.01825
NM_001104587	SLFN11	ctrl	si23	OK	3.0202	0.998095	-1.5974	-0.720836	0.2553	0.630838	no	3.20897	3.78909	2.06254	0.00215433	2.98852	0.00361356
NM_001104588	SLFN11	ctrl	si23	OK	5.81043	6.26328	0.108274	0.134713	0.81725	0.945557	no	5.12759	3.47222	8.83147	7.70076	4.0214	7.06769
NM_001104589	SLFN11	ctrl	si23	OK	3.3111	2.99711	-0.143741	-0.194232	0.73605	0.919092	no	2.4139	4.59278	2.92664	3.58475	2.57521	2.83136
NM_001104590	SLFN11	ctrl	si23	OK	6.52909	5.34932	-0.287525	-0.518762	0.3634	0.716633	no	7.50074	6.32861	5.75791	3.66333	6.19788	6.18676
NM_001105192	TLE3	ctrl	si23	OK	2.07906	1.86761	-0.154732	-0.119483	0.82785	0.949198	no	1.10368	2.44244	2.69105	0.51603	1.55471	3.5321
NM_001120	MFSD10	ctrl	si23	OK	5.91863	3.62867	-0.705823	-0.792316	0.18115	0.559585	no	5.98451	3.74522	8.02616	5.16454	2.91388	2.80759
NM_001122607	RUNX1	ctrl	si23	NOTEST	0.723618	0.0998318	-2.85766	0	1	1	no	0.375169	1.32106	0.474627	0	0.121032	0.178463
NM_001122835	TTC13	ctrl	si23	OK	2.38849	2.50537	0.0689247	0.0725897	0.8996	0.969088	no	3.47999	1.89151	1.79397	1.25603	2.48888	3.7712
NM_001126123	ENOSF1	ctrl	si23	NOTEST	0.200152	0.105567	-0.922936	0	1	1	no	0.330874	0.121281	0.1483	0.123267	0.0693748	0.12406
NM_001126131	POLG	ctrl	si23	OK	12.2012	9.85168	-0.308578	-0.542689	0.34525	0.703761	no	14.961	11.3225	10.32	13.0182	8.73352	7.80336
NM_001127240	BBC3	ctrl	si23	OK	2.39886	2.0806	-0.205349	-0.163437	0.7766	0.929866	no	1.45248	3.25911	2.485	1.0071	2.93404	2.30067
NM_001127241	BBC3	ctrl	si23	OK	14.8126	10.6037	-0.482256	-1.31366	0.02285	0.172172	no	17.0328	12.6957	14.7093	10.1009	8.7259	12.9843
NM_001127242	BBC3	ctrl	si23	NOTEST	0.00058887	0.155138	8.04139	0	1	1	no	0.000684892	0.00108172	0	0.000441196	0.00189337	0.46308
NM_001127617	ALDOA	ctrl	si23	NOTEST	0.499486	0.191927	-1.37989	0	1	1	no	0.534482	0.963976	0	0	0.575781	0
NM_001127662	GSN	ctrl	si23	OK	4.19824	0.00509813	-9.6856	-0.496458	0.23525	0.618977	no	2.37057	5.22888	4.99527	0.00758911	0.00145017	0.00625511
NM_001127663	GSN	ctrl	si23	NOTEST	0	0.474746	Inf	0	1	1	no	0	0	0	0.518753	0.379847	0.525639
NM_001127664	GSN	ctrl	si23	NOTEST	0.340885	0.160818	-1.08385	0	1	1	no	0.500158	0	0.522496	0	0.482455	0
NM_001127665	GSN	ctrl	si23	OK	0.583986	2.48104	2.08694	0.95595	0.27485	0.64665	no	0.491566	0.747068	0.513323	3.43889	2.67801	1.32623
NM_001127666	GSN	ctrl	si23	OK	6.32324	11.7635	0.89558	1.04037	0.07645	0.36398	no	4.93771	8.11455	5.91746	10.3783	10.2456	14.6665
NM_001127667	GSN	ctrl	si23	NOTEST	0.558244	0	#NAME?	0	1	1	no	0.881855	0.792878	0	0	0	0
NM_001128304	PLSCR4	ctrl	si23	OK	3.62297	7.81231	1.10857	1.18667	0.0695	0.343648	no	5.68194	3.99909	1.1879	6.81441	8.8993	7.72321
NM_001128305	PLSCR4	ctrl	si23	OK	3.46229	4.80263	0.472096	0.626211	0.3056	0.670526	no	3.36344	5.45465	1.56879	6.79232	4.04021	3.57535
NM_001128306	PLSCR4	ctrl	si23	OK	0.920902	2.1912	1.2506	0.606548	0.34385	0.70256	no	1.36332	0.00147689	1.39791	1.49005	4.42174	0.661798
NM_001129884	TEX264	ctrl	si23	NOTEST	0.849552	0.475162	-0.838282	0	1	1	no	0.8611	0.80828	0.879275	0	1.42549	0
NM_001130103	COL13A1	ctrl	si23	NOTEST	0	0	0	0	1	1	no	0	0	0	0	0	0
NM_001130709	RUFY3	ctrl	si23	OK	1.91398	1.52564	-0.327164	-0.334606	0.5498	0.831385	no	2.07259	1.68208	1.98728	1.66271	0.962995	1.95121
NM_001130851	CDKN3	ctrl	si23	OK	0.618626	1.95605	1.66081	0.538324	0.3953	0.740105	no	0.0012625	0	1.85462	2.79002	3.07777	0.000368293
NM_001130858	PPIP5K1	ctrl	si23	NOTEST	0.393842	0.641432	0.70368	0	1	1	no	0	0.218867	0.962659	0.687862	0.369749	0.866684
NM_001130859	PPIP5K1	ctrl	si23	NOTEST	0.478383	0.748062	0.64499	0	1	1	no	1.43515	0	0	0	1.19875	1.04544
NM_001134375	CCNJ	ctrl	si23	OK	10.1049	17.1155	0.760247	1.86624	0.0028	0.040179	yes	9.92819	13.6375	6.74893	18.412	15.9855	16.9489
NM_001134376	CCNJ	ctrl	si23	OK	1.10365	2.69947	1.29039	0.895074	0.193	0.573688	no	0.00196455	2.37732	0.931667	3.76324	1.88073	2.45444
NM_001135775	CACFD1	ctrl	si23	OK	1.16287	0.282535	-2.04119	-0.772022	0.2502	0.628063	no	1.63646	0.369587	1.48257	0.000240408	0.847365	0
NM_001136015	ANXA2	ctrl	si23	OK	6.10408	5.19172	-0.233561	-0.0673569	0.9057	0.97204	no	5.81495	7.68518	4.81211	2.60292	6.5569	6.41535
NM_001136139	TCF3	ctrl	si23	OK	19.4696	21.6757	0.154857	0.44333	0.44405	0.771829	no	18.5065	17.3435	22.5588	21.9455	19.2643	23.8174
NM_001142273	CLASP1	ctrl	si23	NOTEST	0.000240154	0.000283672	0.240266	0	1	1	no	0.000266423	0.000340846	0.000113192	0.000332551	0.000235058	0.000283408
NM_001142274	CLASP1	ctrl	si23	OK	2.46999	6.12846	1.31102	2.24247	0.00035	0.00830823	yes	1.82641	3.36247	2.2211	6.44732	7.01272	4.92535
NM_001142276	APLP2	ctrl	si23	OK	65.451	17.4692	-1.9056	-0.857965	0.23845	0.620544	no	83.7002	62.5051	50.1477	50.6345	1.72977	0.0432891
NM_001142277	APLP2	ctrl	si23	OK	242.302	351.84	0.53811	2.2694	0.0002	0.00525405	yes	243.102	240.363	243.442	328.894	395.852	330.773
NM_001142278	APLP2	ctrl	si23	NOTEST	0.298238	0.501567	0.74998	0	1	1	no	0	0.446236	0.448476	0	0.429707	1.07499
NM_001142282	RPS24	ctrl	si23	NOTEST	0	0	0	0	1	1	no	0	0	0	0	0	0
NM_001142283	RPS24	ctrl	si23	NOTEST	0	0	0	0	1	1	no	0	0	0	0	0	0
NM_001142284	RPS24	ctrl	si23	OK	0.888138	0.711708	-0.319499	-0.0331146	0.89425	0.966862	no	1.00934	0	1.65507	0	0	2.13512
NM_001142285	RPS24	ctrl	si23	NOTEST	0.436825	0.472712	0.113905	0	1	1	no	0.520096	0.310595	0.479785	0.478093	0.551091	0.388952
NM_001142545	ADCK1	ctrl	si23	NOTEST	0.327617	0.000748927	-8.77297	0	1	1	no	0.030536	0.310586	0.641729	0.000220818	7.85329e-05	0.00194743
NM_001142560	RRNAD1	ctrl	si23	OK	2.25835	1.55715	-0.536358	-0.580516	0.3414	0.700967	no	2.72762	2.8403	1.20712	1.71623	0.646246	2.30898
NM_001142577	ZNF780A	ctrl	si23	OK	0.0812556	0.98046	3.59292	2.08907	0.1052	0.433571	no	0	0.243767	0	0.928208	1.17271	0.840467
NM_001142578	ZNF780A	ctrl	si23	NOTEST	0.623268	0.167415	-1.89643	0	1	1	no	1.11239	0.000217461	0.757203	0.000161102	9.10811e-05	0.501991
NM_001142579	ZNF780A	ctrl	si23	OK	0.909016	1.15782	0.34903	0.66327	0.2702	0.643629	no	0.797913	1.36559	0.563539	1.27249	1.14043	1.06053
NM_001142640	TNRC6C	ctrl	si23	OK	2.39472	2.0153	-0.248867	-0.66261	0.2313	0.616311	no	2.20635	2.42877	2.54905	2.15099	2.30667	1.58822
NM_001143668	AMIGO2	ctrl	si23	OK	4.64824	6.51237	0.486499	1.51421	0.0101	0.100662	no	4.83395	4.79332	4.31745	6.7107	6.99504	5.83138
NM_001143823	ZBTB14	ctrl	si23	NOTEST	0.681711	0	#NAME?	0	1	1	no	1.30973	0.296493	0.43891	0	0	0
NM_001144936	C11orf95	ctrl	si23	OK	14.0558	17.8221	0.342501	1.42886	0.01505	0.131477	no	13.8232	12.2991	16.0451	16.9191	15.7025	20.8446
NM_001145374	ALKBH2	ctrl	si23	OK	3.34113	1.79016	-0.900242	-1.36036	0.0237	0.17706	no	2.57615	3.03015	4.41708	1.99236	1.87904	1.49909
NM_001145375	ALKBH2	ctrl	si23	NOTEST	0	0.352141	Inf	0	1	1	no	0	0	0	0	0	1.05642
NM_001145795	SH2B1	ctrl	si23	NOTEST	5.81575e-05	0	#NAME?	0	1	1	no	0	0.000174472	0	0	0	0
NM_001145796	SH2B1	ctrl	si23	OK	4.99549	5.24793	0.0711234	0.140542	0.8058	0.940974	no	4.8424	4.03843	6.10563	5.75796	5.14107	4.84476
NM_001145797	SH2B1	ctrl	si23	OK	2.69533	2.19272	-0.297737	-0.407033	0.49565	0.80232	no	2.07363	2.68184	3.33052	2.4831	2.2548	1.84028
NM_001145812	SH2B1	ctrl	si23	NOTEST	0.289908	0.55296	0.931582	0	1	1	no	0.00198694	0.859736	0.00800054	1.65859	0.000294393	0
NM_001146069	MFSD10	ctrl	si23	OK	42.6332	31.3058	-0.445545	-1.62332	0.006	0.0690823	no	41.2655	36.7338	49.9003	29.2937	27.6491	36.9748
NM_001159770	SLC39A11	ctrl	si23	OK	1.19062	0.119329	-3.31869	-1.33972	0.1555	0.524813	no	0.624819	1.7653	1.18173	0.357365	0.000163746	0.000457564
NM_001159846	MPND	ctrl	si23	NOTEST	0.264422	0.285705	0.111687	0	1	1	no	0	0.792977	0.000288244	0.000211485	0	0.856904
NM_001161560	TNIK	ctrl	si23	OK	0.610177	1.21661	0.995567	0.712659	0.2314	0.616443	no	0	1.15237	0.678162	1.92947	0.614291	1.10607
NM_001161561	TNIK	ctrl	si23	NOTEST	0.220402	0.779882	1.82312	0	1	1	no	0	0.660963	0.000241332	1.46355	0.418033	0.458066
NM_001161562	TNIK	ctrl	si23	OK	8.17294	5.21807	-0.647338	-2.0005	0.0008	0.0159896	yes	8.32614	9.24844	6.94424	6.25761	4.43378	4.96283
NM_001161563	TNIK	ctrl	si23	NOTEST	0	0.04284	Inf	0	1	1	no	0	0	0	0.0673423	0.0237324	0.0374451
NM_001161564	TNIK	ctrl	si23	NOTEST	0.0117612	0.339365	4.85073	0	1	1	no	0	0.000200051	0.0350835	0.301688	0.27887	0.437538
NM_001161565	TNIK	ctrl	si23	NOTEST	0	0.194986	Inf	0	1	1	no	0	0	0	0.226264	0.184288	0.174406
NM_001161566	TNIK	ctrl	si23	OK	0.215265	1.75242	3.02516	1.53472	0.0671	0.336648	no	0.253435	0.00145742	0.390902	1.02657	2.15145	2.07923
NM_001162426	TSC1	ctrl	si23	OK	0.304288	1.5871	2.38288	1.0103	0.22855	0.615017	no	0.000577359	0.911981	0.000306969	0.777033	2.83043	1.15384
NM_001162427	TSC1	ctrl	si23	NOTEST	0.000263772	0.00194965	2.88585	0	1	1	no	0	0.000442756	0.000348562	0.000182646	0.000227451	0.00543885
NM_001163735	MYO19	ctrl	si23	OK	12.2844	9.28613	-0.403674	-1.21928	0.0337	0.220543	no	12.8592	11.6217	12.3722	9.90632	8.69907	9.253
NM_001164741	ARHGAP4	ctrl	si23	NOTEST	0.208408	0.000120738	-10.7533	0	1	1	no	6.84642e-05	5.44865e-05	0.6251	5.15584e-05	4.17286e-05	0.000268926
NM_001164814	ACIN1	ctrl	si23	OK	7.97244	7.23818	-0.139395	-0.268982	0.63735	0.874876	no	8.26208	7.61695	8.0383	7.5712	7.14291	7.00044
NM_001164815	ACIN1	ctrl	si23	OK	13.2726	12.1759	-0.124416	-0.302282	0.6027	0.856028	no	13.2255	12.7524	13.8398	10.9474	13.8676	11.7128
NM_001164816	ACIN1	ctrl	si23	OK	19.5177	21.0383	0.108231	0.216048	0.70555	0.907704	no	20.85	17.0156	20.6876	22.9171	20.074	20.1237
NM_001164817	ACIN1	ctrl	si23	OK	11.7021	11.1468	-0.0701435	-0.105766	0.8592	0.95726	no	11.1784	12.8702	11.0578	10.0893	11.7916	11.5594
NM_001164821	DCAF17	ctrl	si23	NOTEST	0.360284	0.756819	1.07081	0	1	1	no	0.286359	0.31472	0.479775	0.94624	0	1.32422
NM_001165969	STRADA	ctrl	si23	OK	4.36435	4.48174	0.0382906	0.0611073	0.91525	0.974449	no	5.04241	3.67292	4.37773	3.08463	5.59667	4.76392
NM_001165970	STRADA	ctrl	si23	NOTEST	0.175719	0	#NAME?	0	1	1	no	0.527157	0	0	0	0	0
NM_001166111	PNPLA6	ctrl	si23	OK	1.12726	0.839772	-0.424755	-0.216042	0.73935	0.919917	no	0.00053384	1.1513	2.22995	1.41062	1.10793	0.00075592
NM_001166112	PNPLA6	ctrl	si23	OK	0.774288	1.0521	0.442334	0.194085	0.7697	0.928223	no	0.341969	1.56703	0.413864	0.332344	0.903199	1.92076
NM_001166113	PNPLA6	ctrl	si23	NOTEST	0	0.000331424	Inf	0	1	1	no	0	0	0	0.000490366	0.000503906	0
NM_001166114	PNPLA6	ctrl	si23	OK	22.079	19.6474	-0.168342	-0.523658	0.3629	0.716259	no	21.2382	18.384	26.6148	20.1357	19.111	19.6954
NM_001166599	FAM122B	ctrl	si23	OK	4.40101	4.1542	-0.0832625	-0.180068	0.7435	0.920621	no	3.66248	4.71872	4.82183	4.37103	3.84048	4.25111
NM_001166600	FAM122B	ctrl	si23	NOTEST	0.981335	0	#NAME?	0	1	1	no	0.909088	2.02189	0.013025	0	0	0
NM_001167608	RHBDD1	ctrl	si23	OK	1.67128	0.867913	-0.945328	-0.947662	0.10555	0.434045	no	1.41873	1.6057	1.9894	1.44752	0.568476	0.58774
NM_001167911	VEPH1	ctrl	si23	OK	0.944801	1.73738	0.878829	0.485478	0.48575	0.79606	no	0.434271	1.912	0.488133	1.91074	1.76063	1.54076
NM_001167912	VEPH1	ctrl	si23	OK	10.4813	15.4123	0.55626	1.07903	0.0713	0.348444	no	8.87741	15.1072	7.45933	17.2044	15.5399	13.4925
NM_001167915	VEPH1	ctrl	si23	NOTEST	0	0	0	0	1	1	no	0	0	0	0	0	0
NM_001167916	VEPH1	ctrl	si23	OK	6.38646	5.11882	-0.319207	-0.214994	0.7079	0.908577	no	7.79512	6.05113	5.31314	3.51082	6.60193	5.2437
NM_001167917	VEPH1	ctrl	si23	OK	14.9816	9.71456	-0.624967	-0.526496	0.3603	0.715172	no	17.7143	11.5073	15.7231	8.78283	11.9524	8.40843
NM_001170756	FAM122B	ctrl	si23	OK	0.713715	1.23605	0.792312	0.391177	0.45475	0.778632	no	0.464332	0.000888715	1.67593	1.8112	1.36255	0.534392
NM_001170757	FAM122B	ctrl	si23	OK	1.55233	0.905612	-0.777467	-0.452699	0.44575	0.772896	no	1.72893	0.986588	1.94147	0.510847	2.20599	0
NM_001171603	PREPL	ctrl	si23	OK	0.0499047	1.18622	4.57105	1.97359	0.23155	0.616443	no	0.000509717	0.146669	0.00253507	0.775324	1.24413	1.53919
NM_001171606	PREPL	ctrl	si23	NOTEST	0.121011	0.664141	2.45635	0	1	1	no	0.016456	0	0.346576	0.950572	0.222878	0.818972
NM_001171613	PREPL	ctrl	si23	OK	4.78509	5.01	0.0662657	0.147962	0.79795	0.939591	no	5.7487	5.49719	3.10937	6.34494	5.05917	3.62588
NM_001171617	PREPL	ctrl	si23	NOTEST	0.802262	0.0403572	-4.31317	0	1	1	no	0.278116	1.33454	0.794127	0.00578243	0.000975061	0.114314
NM_001172650	ZNF559-ZNF177	ctrl	si23	NOTEST	0	0.15297	Inf	0	1	1	no	0	0	0	0	0.45891	0
NM_001174119	ZFYVE27	ctrl	si23	OK	1.41328	3.78608	1.42166	0.862991	0.21145	0.596921	no	0.0201403	0.588778	3.63092	3.09415	4.07269	4.19139
NM_001174120	ZFYVE27	ctrl	si23	NOTEST	0.0305293	0.813892	4.73657	0	1	1	no	0.0896375	0.00107803	0.000872277	8.62962e-05	0	2.44159
NM_001174121	ZFYVE27	ctrl	si23	NOTEST	0.896642	0.473895	-0.919964	0	1	1	no	0.68044	0.653742	1.35574	1.42169	0	0
NM_001174122	ZFYVE27	ctrl	si23	OK	1.94433	0.0596104	-5.02756	-1.37837	0.19735	0.578426	no	2.80813	3.02485	0	0	0.176824	0.00200777
NM_001177304	PLSCR4	ctrl	si23	NOTEST	0.252304	0.000327132	-9.59108	0	1	1	no	0.000282884	0.7564	0.000229007	0	0.000591684	0.000389711
NM_001177591	PPP2R2A	ctrl	si23	OK	9.43578	8.49233	-0.151981	-0.160564	0.78015	0.931939	no	5.91392	15.163	7.2304	2.15517	14.5057	8.81611
NM_001177711	RBMS3	ctrl	si23	NOTEST	0.759408	0.404803	-0.907656	0	1	1	no	1.16929	1.10894	0	0.538574	0.675456	0.000377921
NM_001177712	RBMS3	ctrl	si23	NOTEST	0	0	0	0	1	1	no	0	0	0	0	0	0
NM_001178	ARNTL	ctrl	si23	NOTEST	0.251947	0.523531	1.05516	0	1	1	no	0.476122	0.000172373	0.279546	1.57059	0	0
NM_001178101	ZNF37A	ctrl	si23	NOTEST	0.937465	0.517919	-0.856037	0	1	1	no	0.887774	1.17125	0.753375	0.532536	0.000713991	1.02051
NM_001184888	NIPA2	ctrl	si23	NOTEST	0.645852	0.378146	-0.772261	0	1	1	no	0.000437778	0.00329947	1.93382	1.13325	0.00119136	0
NM_001184889	NIPA2	ctrl	si23	OK	1.17277	1.53984	0.392862	0.263389	0.6473	0.879671	no	0.931541	0.869405	1.71736	2.38701	1.09386	1.13865
NM_001190214	PPIP5K1	ctrl	si23	NOTEST	0.645998	0.180791	-1.8372	0	1	1	no	0.813245	0.462843	0.661906	0.272173	0.270201	0
NM_001191049	SEC31A	ctrl	si23	OK	6.26332	9.01897	0.526033	0.534174	0.371	0.722919	no	7.0146	8.13037	3.64501	4.81605	15.0285	7.21239
NM_001193357	NUP62	ctrl	si23	OK	3.97894	1.41878	-1.48773	-1.08946	0.11285	0.448974	no	3.89565	4.58005	3.46112	1.45833	2.27049	0.527535
NM_001195131	TSTD3	ctrl	si23	OK	1.11646	1.15519	0.0492088	0.106426	0.85165	0.95499	no	0.947739	1.52328	0.878349	1.12215	1.15791	1.18552
NM_001195248	APTX	ctrl	si23	OK	1.72362	2.96342	0.781821	0.644354	0.2576	0.633892	no	1.6519	1.68324	1.83572	1.27274	2.0896	5.52792
NM_001195249	APTX	ctrl	si23	NOTEST	0.0718738	0.302557	2.07367	0	1	1	no	0.136758	0.0788632	0	0	0.907671	0
NM_001195250	APTX	ctrl	si23	OK	2.24227	1.55062	-0.532108	-0.426252	0.4684	0.786746	no	1.77354	3.16776	1.78549	1.29833	0.717223	2.63632
NM_001195251	APTX	ctrl	si23	NOTEST	0.312067	0.690724	1.14625	0	1	1	no	0	0.264586	0.671616	0.794349	0.995716	0.282107
NM_001195252	APTX	ctrl	si23	NOTEST	0	0	0	0	1	1	no	0	0	0	0	0	0
NM_001195254	APTX	ctrl	si23	NOTEST	0.291487	0.445212	0.611057	0	1	1	no	0	0	0.874462	0.50841	0.827037	0.000188079
NM_001196	BID	ctrl	si23	OK	10.3161	6.2597	-0.720736	-1.28898	0.0267	0.191122	no	12.3342	10.8695	7.74466	6.67918	5.50603	6.5939
NM_001198625	RUNX1T1	ctrl	si23	NOTEST	0	0	0	0	1	1	no	0	0	0	0	0	0
NM_001198626	RUNX1T1	ctrl	si23	NOTEST	0	0	0	0	1	1	no	0	0	0	0	0	0
NM_001198627	RUNX1T1	ctrl	si23	NOTEST	0	0	0	0	1	1	no	0	0	0	0	0	0
NM_001198628	RUNX1T1	ctrl	si23	NOTEST	0.521139	0.787047	0.594781	0	1	1	no	0.000949927	1.54821	0.0142598	0.466692	0.000203241	1.89424
NM_001198629	RUNX1T1	ctrl	si23	OK	0.216042	0.910022	2.07459	0.933068	0.3148	0.67792	no	0	0.648125	0	0.1875	0.526502	2.01607
NM_001198630	RUNX1T1	ctrl	si23	NOTEST	0.452512	0.274421	-0.721565	0	1	1	no	0.891707	0.465829	0	7.06615e-05	0.823192	0
NM_001198631	RUNX1T1	ctrl	si23	NOTEST	2.60405e-05	0	#NAME?	0	1	1	no	0	7.81215e-05	0	0	0	0
NM_001198632	RUNX1T1	ctrl	si23	NOTEST	0	0.244647	Inf	0	1	1	no	0	0	0	0.733941	0	0
NM_001198633	RUNX1T1	ctrl	si23	OK	1.02302	0.996474	-0.037924	-0.0342661	0.9524	0.984051	no	0.797249	0.679383	1.59241	1.61072	0.690557	0.688148
NM_001198634	RUNX1T1	ctrl	si23	NOTEST	0	0	0	0	1	1	no	0	0	0	0	0	0
NM_001198679	RUNX1T1	ctrl	si23	NOTEST	0	0	0	0	1	1	no	0	0	0	0	0	0
NM_001198810	SLC43A1	ctrl	si23	OK	3.52416	1.02134	-1.78682	-1.01968	0.20495	0.587735	no	3.85244	3.25942	3.46061	0.322725	2.7408	0.000489663
NM_001198961	ECHDC2	ctrl	si23	OK	3.33058	1.24616	-1.41828	-1.64487	0.00845	0.0889707	no	2.45605	2.99091	4.54479	1.02896	1.61567	1.09386
NM_001198962	ECHDC2	ctrl	si23	NOTEST	9.34443e-05	2.69855e-05	-1.79193	0	1	1	no	0	0	0.000280333	0	8.09564e-05	0
NM_001199199	AK2	ctrl	si23	OK	2.39344	3.35062	0.485345	0.466618	0.41425	0.75092	no	2.43197	1.98415	2.7642	1.96731	4.14986	3.9347
NM_001199417	ARHGAP23	ctrl	si23	OK	37.8066	27.5806	-0.454987	-2.04957	0.0003	0.00725183	yes	38.9165	32.3301	42.1733	28.8211	24.7526	29.168
NM_001201407	ZNF778	ctrl	si23	OK	0.774906	1.43394	0.887888	0.507717	0.3205	0.682305	no	1.90887	0.00260983	0.413242	0.831177	2.32526	1.14537
NM_001202406	ZNF559	ctrl	si23	NOTEST	0.148166	0.361395	1.28636	0	1	1	no	0.443739	0.000322863	0.000437285	0.202317	0.423629	0.458239
NM_001202407	ZNF559	ctrl	si23	NOTEST	0	0.222655	Inf	0	1	1	no	0	0	0	0.667964	0	0
NM_001202408	ZNF559	ctrl	si23	NOTEST	0.08151	0.228664	1.48818	0	1	1	no	0	0	0.24453	0.683468	0.00252229	0
NM_001202409	ZNF559	ctrl	si23	NOTEST	0.16239	0.362241	1.15748	0	1	1	no	0.48717	0	0	0.440671	0.30376	0.342291
NM_001202410	ZNF559	ctrl	si23	NOTEST	0	0	0	0	1	1	no	0	0	0	0	0	0
NM_001202411	ZNF559	ctrl	si23	NOTEST	0	0.000693429	Inf	0	1	1	no	0	0	0	0.00208029	0	0
NM_001202412	ZNF559	ctrl	si23	OK	2.0709	2.72054	0.393634	0.763681	0.1935	0.574342	no	1.79725	2.80277	1.6127	2.32915	2.83409	2.99839
NM_001202425	ZNF559-ZNF177	ctrl	si23	NOTEST	0.165202	0.0966459	-0.773449	0	1	1	no	0.0100727	0.267263	0.21827	0.289938	0	0
NM_001202438	EDRF1	ctrl	si23	OK	0.317331	2.28622	2.8489	1.94222	0.04115	0.24884	no	0.52227	0.000106965	0.429615	1.51503	1.97711	3.36651
NM_001205179	ALKBH2	ctrl	si23	NOTEST	5.81416e-05	0.596811	13.3254	0	1	1	no	0	0	0.000174425	0	0.567107	1.22333
NM_001205180	ALKBH2	ctrl	si23	OK	1.66598	0.000614289	-11.4052	-0.0394146	0.24605	0.625472	no	2.03475	1.9343	1.02889	0	0	0.00184287
NM_001206739	ITGB3BP	ctrl	si23	NOTEST	0.502953	0.226041	-1.15384	0	1	1	no	0.642109	0.539001	0.327749	0	0.678123	0
NM_001206856	CAPRIN2	ctrl	si23	NOTEST	0.664785	0.523962	-0.343426	0	1	1	no	1.07774	0.916445	0.000170256	0.948568	0.623045	0.000272404
NM_001207051	CLASP1	ctrl	si23	OK	5.59367	4.61872	-0.276301	-0.694593	0.22625	0.613116	no	5.26979	6.37523	5.13598	5.55828	3.61866	4.67923
NM_001242333	LHX6	ctrl	si23	NOTEST	0.282038	0.457844	0.698966	0	1	1	no	0.838187	0.00261012	0.0053171	0	1.36803	0.00550293
NM_001242334	LHX6	ctrl	si23	OK	3.11526	2.08557	-0.578909	-0.511836	0.3381	0.697889	no	5.76563	0.879304	2.70085	2.66293	1.15247	2.44133
NM_001242335	LHX6	ctrl	si23	NOTEST	0.108381	0	#NAME?	0	1	1	no	0.173957	0.151186	0	0	0	0
NM_001242369	CACFD1	ctrl	si23	NOTEST	0.0641092	0	#NAME?	0	1	1	no	0.192328	0	0	0	0	0
NM_001242370	CACFD1	ctrl	si23	NOTEST	0.0252123	0	#NAME?	0	1	1	no	0.075637	0	0	0	0	0
NM_001242487	ZSWIM8	ctrl	si23	NOTEST	0.0483355	0.62043	3.68211	0	1	1	no	0.000691838	0.142593	0.0017214	0.000777162	1.86017	0.000346255
NM_001242488	ZSWIM8	ctrl	si23	OK	6.86959	7.03812	0.0349678	0.0886347	0.87975	0.96216	no	6.9319	6.53894	7.13792	7.20737	6.63371	7.2733
NM_001242783	TRIM26	ctrl	si23	NOTEST	0	0	0	0	1	1	no	0	0	0	0	0	0
NM_001242783_1	TRIM26	ctrl	si23	NOTEST	0	0	0	0	1	1	no	0	0	0	0	0	0
NM_001242783_2	TRIM26	ctrl	si23	NOTEST	0	0	0	0	1	1	no	0	0	0	0	0	0
NM_001242783_3	TRIM26	ctrl	si23	NOTEST	0	0	0	0	1	1	no	0	0	0	0	0	0
NM_001242783_4	TRIM26	ctrl	si23	NOTEST	0	0	0	0	1	1	no	0	0	0	0	0	0
NM_001242783_5	TRIM26	ctrl	si23	OK	8.38645	9.3938	0.16365	0.458315	0.4245	0.759469	no	7.71554	8.509	8.93481	10.2878	8.86016	9.03342
NM_001242783_6	TRIM26	ctrl	si23	NOTEST	0	0	0	0	1	1	no	0	0	0	0	0	0
NM_001242783_7	TRIM26	ctrl	si23	NOTEST	0	0	0	0	1	1	no	0	0	0	0	0	0
NM_001242844	RNF146	ctrl	si23	NOTEST	0.615024	0.492613	-0.320189	0	1	1	no	0.649923	0.603383	0.591764	0.75195	0.471976	0.253912
NM_001242845	RNF146	ctrl	si23	OK	1.62469	2.04664	0.333095	0.299468	0.6217	0.86675	no	1.10119	2.7685	1.00438	2.29604	1.01889	2.825
NM_001242846	RNF146	ctrl	si23	OK	1.11014	2.78498	1.32693	0.788439	0.18285	0.561315	no	2.48837	0	0.842033	4.08149	1.28109	2.99236
NM_001242848	RNF146	ctrl	si23	OK	2.82845	3.61147	0.352572	0.303437	0.61015	0.860398	no	2.19835	5.12974	1.15727	1.56836	5.85503	3.41101
NM_001242849	RNF146	ctrl	si23	OK	1.03748	0.84744	-0.291896	-0.144498	0.7974	0.939301	no	0.217702	1.45611	1.43861	0.00725935	1.63788	0.897184
NM_001242850	RNF146	ctrl	si23	OK	2.69986	3.08311	0.1915	0.102867	0.8504	0.954375	no	0.481338	4.10084	3.51741	0.000716922	7.07624	2.17238
NM_001242851	RNF146	ctrl	si23	OK	1.83245	4.91085	1.4222	0.609185	0.37445	0.725321	no	5.44759	0.012269	0.0374985	10.1196	0.0371525	4.57575
NM_001242852	RNF146	ctrl	si23	NOTEST	0.183883	0.214854	0.224568	0	1	1	no	0	0	0.55165	0	0	0.644563
NM_001243108	PLD2	ctrl	si23	OK	5.09554	4.69185	-0.119078	-0.153776	0.7861	0.934334	no	5.03182	6.27822	3.97659	6.896	3.08213	4.09744
NM_001243177	ALDOA	ctrl	si23	NOTEST	0.322057	0.384403	0.255305	0	1	1	no	0.67525	0.29092	0	0.728052	0	0.425156
NM_001243254	DENND5A	ctrl	si23	OK	1.17298	1.38873	0.243585	0.169272	0.7675	0.928114	no	0.66161	1.08386	1.77349	1.0727	0.992977	2.10052
NM_001243299	APLP2	ctrl	si23	OK	3.67452	25.9455	2.81986	1.04954	0.2624	0.636702	no	0.0325286	0.155908	10.8351	0.0950146	38.3188	39.4228
NM_001243702	ZBTB14	ctrl	si23	OK	0.0624982	3.51992	5.81558	2.61519	0.18595	0.566594	no	0.0734711	0.0639956	0.050028	5.12013	5.3854	0.0542438
NM_001243704	ZBTB14	ctrl	si23	OK	4.23523	1.7195	-1.30045	-0.59594	0.2596	0.635296	no	3.57183	6.77886	2.355	0.0380535	0.0207997	5.09965
NM_001243725	TEX264	ctrl	si23	NOTEST	0.577023	0.412179	-0.485358	0	1	1	no	1.2433	0	0.487769	0.518555	0.717982	0
NM_001243726	TEX264	ctrl	si23	OK	0.00488094	3.95377	9.66186	0.440267	0.3104	0.675043	no	0.00122193	0.0120103	0.00141062	0.174266	0.000693142	11.6864
NM_001243727	TEX264	ctrl	si23	NOTEST	0	0.199296	Inf	0	1	1	no	0	0	0	0	0	0.597887
NM_001244567	BID	ctrl	si23	OK	8.02149	12.8274	0.677291	1.66551	0.00335	0.045558	yes	7.70647	7.85922	8.49878	10.086	15.9078	12.4885
NM_001244569	BID	ctrl	si23	NOTEST	0.269234	0.166544	-0.692957	0	1	1	no	0.280357	0.269254	0.258091	0.499631	0	0
NM_001244570	BID	ctrl	si23	OK	2.09151	0.486467	-2.10413	-0.985083	0.2312	0.616311	no	1.70052	0.727239	3.84677	0.28662	1.17278	0
NM_001244572	BID	ctrl	si23	NOTEST	0	0	0	0	1	1	no	0	0	0	0	0	0
NM_001244705	CSAD	ctrl	si23	OK	1.44931	1.04758	-0.468309	-0.26867	0.6832	0.898607	no	0.69127	0.590335	3.06634	1.34089	0.000385418	1.80146
NM_001244706	CSAD	ctrl	si23	NOTEST	0.00703593	0.189224	4.74921	0	1	1	no	0	0.000409404	0.0206984	0.176378	0.388496	0.0027966
NM_001252612	ZNF638	ctrl	si23	NOTEST	0.0833959	0.656451	2.97664	0	1	1	no	0	0.250188	0	0.839275	0.625783	0.504296
NM_001252613	ZNF638	ctrl	si23	NOTEST	0.130886	0.960011	2.87474	0	1	1	no	0.392657	0	0	1.04889	1.39881	0.432337
NM_001256670	DPP3	ctrl	si23	NOTEST	0	0	0	0	1	1	no	0	0	0	0	0	0
NM_001257144	DDX11	ctrl	si23	NOTEST	0.201486	0.465705	1.20873	0	1	1	no	0.000456987	0.604002	0	1.39711	0	0
NM_001257145	DDX11	ctrl	si23	OK	1.07704	0.547163	-0.977029	-0.513879	0.41225	0.749723	no	1.07786	0.000602854	2.15265	0	0.572047	1.06944
NM_001257342	BCS1L	ctrl	si23	OK	3.77165	0.677225	-2.47749	-1.18845	0.23215	0.617015	no	2.29885	3.15205	5.86405	0.00135324	2.01977	0.010552
NM_001257343	BCS1L	ctrl	si23	NOTEST	0.085384	0.0137642	-2.63305	0	1	1	no	0.0998168	0.000672956	0.155662	0.00627313	0.0350195	0
NM_001257344	BCS1L	ctrl	si23	NOTEST	0.327521	0.766918	1.22749	0	1	1	no	0	0	0.982562	0	2.30075	0
NM_001258029	GSN	ctrl	si23	OK	30.4299	10.2847	-1.56499	-1.31964	0.08135	0.377007	no	39.872	24.672	26.7456	0.191466	16.6649	13.9978
NM_001258030	GSN	ctrl	si23	OK	2.86276	2.40898	-0.248983	-0.159878	0.78045	0.931998	no	1.68838	1.45964	5.44026	2.37908	2.71701	2.13086
NM_001258272	WDR89	ctrl	si23	NOTEST	0.293911	0.251628	-0.224086	0	1	1	no	0.202905	0.515551	0.163278	0.51356	0.241325	0
NM_001258325	SFI1	ctrl	si23	NOTEST	0.939558	0.827153	-0.183827	0	1	1	no	0.92045	0.894121	1.0041	0.420916	0.803233	1.25731
NM_001258326	SFI1	ctrl	si23	NOTEST	0.880681	0.525798	-0.744111	0	1	1	no	0.869052	0.798174	0.974818	0.461108	0.253105	0.863181
NM_001258327	SFI1	ctrl	si23	NOTEST	0.241838	0.000261649	-9.85219	0	1	1	no	0.725515	0	0	0	0	0.000784947
NM_001261411	SFSWAP	ctrl	si23	NOTEST	0.310605	0.324928	0.0650393	0	1	1	no	0	0.931815	0	0.387458	0	0.587326
NM_001267580	PRC1	ctrl	si23	OK	5.97279	5.79466	-0.0436797	-0.0596595	0.9141	0.974226	no	4.50452	6.7146	6.69923	5.61837	6.87697	4.88864
NM_001270875	MEAF6	ctrl	si23	OK	8.23141	8.86992	0.107781	0.34318	0.55465	0.832922	no	7.67202	8.8884	8.13381	7.25272	9.91866	9.43837
NM_001270876	MEAF6	ctrl	si23	NOTEST	0.0291924	0.321806	3.46253	0	1	1	no	0.0875773	0	0	0.356912	0.216124	0.392383
NM_001271641	MTCH1	ctrl	si23	OK	49.6243	69.2714	0.481212	1.24708	0.0309	0.208804	no	49.0135	48.9239	50.9355	71.4673	62.3792	73.9677
NM_001277120	ZNF468	ctrl	si23	NOTEST	0.374728	0.0884074	-2.0836	0	1	1	no	1.02624	2.72247e-05	0.0979154	0.0876869	0.177535	0
NM_001277233	TM7SF2	ctrl	si23	NOTEST	0	0	0	0	1	1	no	0	0	0	0	0	0
NM_001278195	TEX264	ctrl	si23	OK	1.85733	1.47648	-0.331069	-0.227153	0.6549	0.882953	no	1.83953	1.7251	2.00736	2.30347	0	2.12597
NM_001278275	E2F6	ctrl	si23	NOTEST	0	0.726259	Inf	0	1	1	no	0	0	0	0	1.14307	1.0357
NM_001278276	E2F6	ctrl	si23	OK	1.13516	0.779725	-0.541861	-0.384385	0.5247	0.81808	no	1.753	0.696995	0.955496	0.728937	1.61024	0
NM_001278277	E2F6	ctrl	si23	NOTEST	0.00015153	0.220037	10.5039	0	1	1	no	0.000242185	9.72145e-05	0.000115191	0.000106894	0.660004	0
NM_001278278	E2F6	ctrl	si23	OK	1.8434	0.746406	-1.30433	-0.708877	0.269	0.642334	no	1.42472	2.10237	2.00311	0.000311814	2.23742	0.00148213
NM_001278682	TGIF1	ctrl	si23	NOTEST	0.469031	0.392879	-0.255596	0	1	1	no	0	0.453539	0.953553	0	0.538453	0.640185
NM_001278684	TGIF1	ctrl	si23	OK	0.663501	0.943345	0.507687	0.22984	0.739	0.919853	no	0.63632	0	1.35418	0	2.10166	0.728376
NM_001278686	TGIF1	ctrl	si23	NOTEST	0	0	0	0	1	1	no	0	0	0	0	0	0
NM_001281504	ATG4D	ctrl	si23	OK	2.16522	1.16636	-0.892509	-0.742138	0.222	0.608573	no	2.91922	2.0619	1.51455	0.873397	0.70701	1.91866
NM_001281520	MCM8	ctrl	si23	OK	0.960633	1.85818	0.951832	1.17726	0.04915	0.279982	no	1.12657	0.772547	0.982778	1.19465	2.13743	2.24246
NM_001281521	MCM8	ctrl	si23	NOTEST	0.14934	0.188462	0.335674	0	1	1	no	0	0	0.448019	0.248044	0	0.317341
NM_001281522	MCM8	ctrl	si23	NOTEST	0.0330228	2.00436e-05	-10.6861	0	1	1	no	0.000636425	0.0984319	0	6.01307e-05	0	0
NM_001281533	EPB41L3	ctrl	si23	OK	0.527596	1.2371	1.22946	0.589951	0.3085	0.673131	no	0.761427	0	0.821361	0.995827	1.03806	1.67743
NM_001281534	EPB41L3	ctrl	si23	OK	10.7934	11.8682	0.136961	0.238171	0.67855	0.895744	no	9.15437	11.03	12.1957	16.0949	9.906	9.60379
NM_001281535	EPB41L3	ctrl	si23	OK	18.3794	31.8763	0.794392	2.23464	0.00075	0.0152712	yes	19.6548	23.1629	12.3206	31.8565	30.8391	32.9334
NM_001282352	ADAMTS10	ctrl	si23	NOTEST	0.139258	0.443572	1.67141	0	1	1	no	0.198365	3.2876e-05	0.219377	0.836219	0	0.494497
NM_001282409	PPP1R7	ctrl	si23	NOTEST	0	0	0	0	1	1	no	0	0	0	0	0	0
NM_001282410	PPP1R7	ctrl	si23	OK	6.26687	6.1792	-0.0203246	-0.0268631	0.9651	0.987279	no	6.36427	6.35136	6.08497	4.66755	5.37861	8.49144
NM_001282411	PPP1R7	ctrl	si23	NOTEST	0.544425	0.0606064	-3.16719	0	1	1	no	0.27125	0.350535	1.01149	0	0	0.181819
NM_001282412	PPP1R7	ctrl	si23	OK	17.0025	15.3014	-0.152082	-0.384716	0.5071	0.808593	no	15.6479	17.7099	17.6496	15.0348	17.0318	13.8376
NM_001282413	PPP1R7	ctrl	si23	NOTEST	0	0	0	0	1	1	no	0	0	0	0	0	0
NM_001282414	PPP1R7	ctrl	si23	OK	19.1488	13.3855	-0.516584	-0.747653	0.2099	0.595824	no	24.3543	22.1004	10.9918	11.1547	19.0876	9.91423
NM_001282474	AP1G2	ctrl	si23	NOTEST	0.508642	0.627678	0.303375	0	1	1	no	0.784264	0.576068	0.165594	0.624564	0.690227	0.568245
NM_001282475	AP1G2	ctrl	si23	NOTEST	0.130046	0.155354	0.256543	0	1	1	no	0	0	0.390137	0	0	0.466063
NM_001282543	BARD1	ctrl	si23	NOTEST	0.000117169	0.03485	8.21642	0	1	1	no	0	0.000288985	6.25227e-05	0.000329093	0.102751	0.00146947
NM_001282545	BARD1	ctrl	si23	NOTEST	0	0	0	0	1	1	no	0	0	0	0	0	0
NM_001282548	BARD1	ctrl	si23	NOTEST	0	0	0	0	1	1	no	0	0	0	0	0	0
NM_001282549	BARD1	ctrl	si23	NOTEST	0	0	0	0	1	1	no	0	0	0	0	0	0
NM_001282684	KCTD17	ctrl	si23	OK	1.26043	4.00816	1.66902	0.983412	0.156	0.52542	no	2.73112	0	1.05018	3.20149	6.06708	2.75591
NM_001282685	KCTD17	ctrl	si23	NOTEST	0.636356	0.738637	0.215032	0	1	1	no	0.0031896	1.89729	0.00859348	0.0563794	0.00224137	2.15729
NM_001282686	KCTD17	ctrl	si23	OK	4.03626	11.0543	1.45352	1.30742	0.05475	0.297302	no	5.38245	5.44999	1.27634	16.7585	5.21486	11.1896
NM_001282795	ZNF7	ctrl	si23	OK	0.707148	1.93516	1.45237	1.82086	0.0042	0.0537903	no	0.743807	0.676734	0.700904	2.21579	1.627	1.9627
NM_001282796	ZNF7	ctrl	si23	NOTEST	0.529112	0.550165	0.0562916	0	1	1	no	0.648378	0.414925	0.524032	0.666751	0.48728	0.496464
NM_001282797	ZNF7	ctrl	si23	NOTEST	0.559529	0.0105747	-5.72553	0	1	1	no	1.55256	0.124924	0.00110439	0.00358603	0.00742261	0.0207154
NM_001282979	TLE3	ctrl	si23	OK	4.05089	2.33262	-0.796289	-0.661433	0.24085	0.621318	no	3.37674	2.47312	6.30281	3.55837	3.43718	0.00230281
NM_001282980	TLE3	ctrl	si23	OK	1.45551	0.591794	-1.29836	-0.893749	0.16415	0.5379	no	2.05481	1.41301	0.898722	0.885893	0.888674	0.000816444
NM_001282981	TLE3	ctrl	si23	OK	3.076	4.04336	0.394502	0.482281	0.37155	0.723304	no	4.87188	2.3016	2.05451	3.40025	4.05614	4.6737
NM_001282982	TLE3	ctrl	si23	NOTEST	0.769152	0.629172	-0.289813	0	1	1	no	0.425563	0.602879	1.27901	0.62131	0.808169	0.458039
NM_001282995	ZNF133	ctrl	si23	NOTEST	0.55339	0	#NAME?	0	1	1	no	0	1.2535	0.406668	0	0	0
NM_001282996	ZNF133	ctrl	si23	NOTEST	0	0	0	0	1	1	no	0	0	0	0	0	0
NM_001282997	ZNF133	ctrl	si23	NOTEST	0.0332935	0.779409	4.54907	0	1	1	no	0	0.0996451	0.000235307	1.27253	0	1.0657
NM_001282998	ZNF133	ctrl	si23	NOTEST	0.682157	0.0720695	-3.24264	0	1	1	no	2.01771	0.0287611	0	0.000462783	0	0.215746
NM_001282999	ZNF133	ctrl	si23	NOTEST	0.440877	0.250753	-0.814109	0	1	1	no	0.000165079	1.31428	0.0081884	0	0.74141	0.0108498
NM_001283000	ZNF133	ctrl	si23	NOTEST	0.660882	0	#NAME?	0	1	1	no	0	0.959195	1.02345	0	0	0
NM_001283001	ZNF133	ctrl	si23	NOTEST	0.0012665	0.88464	9.4481	0	1	1	no	0	0.00299408	0.000805417	0	1.34115	1.31277
NM_001283002	ZNF133	ctrl	si23	NOTEST	0.216608	0	#NAME?	0	1	1	no	0.648545	0.0010647	0.000215847	0	0	0
NM_001283003	ZNF133	ctrl	si23	NOTEST	0	0	0	0	1	1	no	0	0	0	0	0	0
NM_001283004	ZNF133	ctrl	si23	NOTEST	0	0	0	0	1	1	no	0	0	0	0	0	0
NM_001283005	ZNF133	ctrl	si23	OK	0.286281	1.30733	2.19112	0.875772	0.27695	0.648392	no	0.000427956	0	0.858414	2.96314	0.400522	0.558342
NM_001283006	ZNF133	ctrl	si23	NOTEST	0.0234277	0.207392	3.14608	0	1	1	no	0	0	0.070283	0.00161926	0.620409	0.000148194
NM_001283007	ZNF133	ctrl	si23	NOTEST	0.163817	0.000696555	-7.87763	0	1	1	no	0.487417	0	0.00403373	0	0.00208967	0
NM_001283008	ZNF133	ctrl	si23	NOTEST	0.172482	0	#NAME?	0	1	1	no	0	0	0.517445	0	0	0
NM_001286205	GAS8	ctrl	si23	NOTEST	0.808123	0.681899	-0.245016	0	1	1	no	0.452615	0.96865	1.0031	0	1.1241	0.921603
NM_001286208	GAS8	ctrl	si23	NOTEST	0.389247	0.639807	0.716952	0	1	1	no	0.700787	0	0.466953	1.21503	0.000175804	0.70422
NM_001286209	GAS8	ctrl	si23	OK	1.79973	2.40781	0.419944	0.514085	0.3743	0.725321	no	1.75392	1.47248	2.17278	3.29439	1.70854	2.2205
NM_001286752	SETD4	ctrl	si23	OK	0.664256	1.42039	1.09647	1.26192	0.0611	0.318037	no	0.566189	0.395585	1.03099	0.9651	1.71877	1.57729
NM_001288786	TOM1L2	ctrl	si23	NOTEST	0.35138	0.249154	-0.495994	0	1	1	no	0.533685	0	0.520454	0	0.347202	0.40026
NM_001288787	TOM1L2	ctrl	si23	NOTEST	0.480807	0.168987	-1.50855	0	1	1	no	0.00196814	0.488572	0.951881	0.506514	0.000211434	0.000235642
NM_001288788	TOM1L2	ctrl	si23	NOTEST	0.540189	0.152755	-1.82224	0	1	1	no	0	0.315623	1.30494	0	0	0.458265
NM_001288789	TOM1L2	ctrl	si23	NOTEST	0	0	0	0	1	1	no	0	0	0	0	0	0
NM_001288794	RMND5B	ctrl	si23	NOTEST	0.127542	0	#NAME?	0	1	1	no	0.382625	0	0	0	0	0
NM_001288795	RMND5B	ctrl	si23	NOTEST	0	0	0	0	1	1	no	0	0	0	0	0	0
NM_001288998	GMIP	ctrl	si23	OK	0.278912	2.0472	2.87577	1.02582	0.2355	0.619193	no	0.000437859	0.835634	0.000664284	0.431907	2.20622	3.50348
NM_001288999	GMIP	ctrl	si23	OK	2.99653	0.0991767	-4.91715	-1.56368	0.1878	0.569248	no	3.77368	0.859437	4.35647	0.000177932	0.295892	0.00145987
NM_001291813	SLC25A29	ctrl	si23	OK	6.3416	8.53576	0.428673	0.747992	0.201	0.582651	no	6.98893	5.78567	6.2502	9.15237	7.80817	8.64675
NM_001291814	SLC25A29	ctrl	si23	OK	0.274895	2.9074	3.40278	0.992425	0.22815	0.614299	no	0.824684	0	0	6.77871	1.94349	0
NM_001291993	RUFY3	ctrl	si23	OK	3.65201	4.92915	0.432649	1.1806	0.04385	0.259891	no	3.69448	3.699	3.56255	5.57108	5.39814	3.81824
NM_001291994	RUFY3	ctrl	si23	NOTEST	0.000771308	0.000420816	-0.874116	0	1	1	no	0.00108063	0.00123329	0	0.000187366	0.000149178	0.000925906
NM_001297719	ARNTL	ctrl	si23	NOTEST	0.444468	0.533734	0.26404	0	1	1	no	0.679512	0.000263935	0.653629	1.59963	0.0011099	0.000463314
NM_001297722	ARNTL	ctrl	si23	OK	1.2727	1.79811	0.49859	0.401797	0.40665	0.746706	no	0.960919	1.73657	1.12061	0.0003021	2.25605	3.13798
NM_001297724	ARNTL	ctrl	si23	NOTEST	0.0642467	0	#NAME?	0	1	1	no	4.13821e-05	0	0.192699	0	0	0
NM_001297746	DESI2	ctrl	si23	OK	0.405729	2.13308	2.39435	0.848913	0.24775	0.626385	no	0	0.000856861	1.21633	1.60109	3.15495	1.64321
NM_001300744	SEC31A	ctrl	si23	OK	22.47	22.5028	0.00210086	0.00426265	0.9949	0.997248	no	24.0253	24.4598	18.9249	22.9693	29.4847	15.0543
NM_001300745	SEC31A	ctrl	si23	NOTEST	0.339712	0.0349381	-3.28144	0	1	1	no	0.535062	0.00148477	0.482591	0.0759639	0	0.0288502
NM_001300842	SLC10A7	ctrl	si23	OK	0.342684	1.10661	1.69119	1.29786	0.09545	0.41256	no	0.000122538	0.758113	0.269817	0.784729	1.46223	1.07286
NM_001300862	MPND	ctrl	si23	OK	6.42465	6.07544	-0.0806302	-0.197303	0.73155	0.917443	no	7.26334	4.9813	7.02932	6.72359	6.31743	5.1853
NM_001300901	TCEAL4	ctrl	si23	NOTEST	0	0	0	0	1	1	no	0	0	0	0	0	0
NM_001301016	HNRNPUL1	ctrl	si23	OK	7.19886	5.56562	-0.371227	-0.420199	0.4755	0.790277	no	7.34218	5.97785	8.27655	4.35171	6.23166	6.11348
NM_001301139	SGCE	ctrl	si23	OK	0.737472	1.82862	1.31009	0.471728	0.3893	0.736884	no	0.000962857	0.00176845	2.20969	2.7258	2.46137	0.298687
NM_001303456	POLR3C	ctrl	si23	NOTEST	0	0.00098928	Inf	0	1	1	no	0	0	0	0.00296784	0	0
NM_001303524	TUBB6	ctrl	si23	OK	237.438	212.209	-0.162066	-0.689287	0.23415	0.618236	no	254.382	219.437	238.497	216.154	209.673	210.801
NM_001303525	TUBB6	ctrl	si23	OK	5.81066	3.10261	-0.905222	-0.377087	0.68505	0.89963	no	5.46882	5.7294	6.23378	1.9671	3.99868	3.34204
NM_001303526	TUBB6	ctrl	si23	OK	6.54698	1.791	-1.87007	-0.883687	0.30415	0.669972	no	8.29089	3.33449	8.01556	1.39757	1.1705	2.80492
NM_001303527	TUBB6	ctrl	si23	OK	2.23405	0.884242	-1.33714	-0.420537	0.60245	0.856028	no	1.7271	2.1976	2.77744	0.611629	0.835246	1.20585
NM_001303528	TUBB6	ctrl	si23	OK	0.476168	1.44896	1.60548	0.388049	0.59115	0.850394	no	1.07483	0.353672	0	1.80404	1.44908	1.09376
NM_001303529	TUBB6	ctrl	si23	OK	3.25633	6.0587	0.89576	0.498049	0.46075	0.782755	no	2.48521	2.82193	4.46186	6.63884	4.31552	7.22173
NM_001303530	TUBB6	ctrl	si23	OK	2.98726	4.61077	0.626184	0.359972	0.5593	0.834814	no	3.09793	3.17757	2.68629	4.68922	4.37207	4.77102
NM_001304274	IMMP1L	ctrl	si23	OK	6.78439	4.57483	-0.568503	-0.650409	0.24595	0.625472	no	8.36026	7.05008	4.94284	4.99665	3.19543	5.5324
NM_001304420	SLMAP	ctrl	si23	OK	2.7229	3.68157	0.435175	0.640104	0.2603	0.635462	no	2.20312	4.16726	1.79833	2.16945	5.33647	3.53878
NM_001304421	SLMAP	ctrl	si23	OK	2.11723	2.01208	-0.0734882	-0.0641952	0.8661	0.958651	no	2.02412	2.91412	1.41345	4.49788	0.780517	0.757846
NM_001304422	SLMAP	ctrl	si23	NOTEST	0	0	0	0	1	1	no	0	0	0	0	0	0
NM_001304423	SLMAP	ctrl	si23	NOTEST	0	0	0	0	1	1	no	0	0	0	0	0	0
NM_001305033	ZNF33B	ctrl	si23	NOTEST	0.136024	9.55941e-05	-10.4747	0	1	1	no	0.337582	0.0704903	0	0.000175836	0	0.000110947
NM_001305035	ZNF33B	ctrl	si23	OK	0.696262	2.34556	1.75223	1.28693	0.04945	0.281195	no	0.759489	0.29528	1.03402	2.66324	2.98116	1.39228
NM_001305036	ZNF33B	ctrl	si23	NOTEST	3.23761e-05	0	#NAME?	0	1	1	no	9.71283e-05	0	0	0	0	0
NM_001305037	ZNF33B	ctrl	si23	NOTEST	0.380879	0.21223	-0.843703	0	1	1	no	0.00203036	1.14061	0	0	0.000649756	0.636041
NM_001305038	ZNF33B	ctrl	si23	NOTEST	0.175445	0.251838	0.521474	0	1	1	no	0.497675	0.0286605	0	0.755036	0	0.000477663
NM_001305039	ZNF33B	ctrl	si23	NOTEST	5.1606e-05	0	#NAME?	0	1	1	no	0.000154818	0	0	0	0	0
NM_001305040	ZNF33B	ctrl	si23	NOTEST	0	0	0	0	1	1	no	0	0	0	0	0	0
NM_001305043	TMEM59	ctrl	si23	OK	3.3167	4.54756	0.455347	0.776037	0.1918	0.572851	no	3.68566	3.35803	2.90639	4.41498	4.96053	4.26719
NM_001305049	TMEM59	ctrl	si23	OK	1.07626	1.10327	0.0357632	0.0264456	0.96175	0.986731	no	1.42376	1.14665	0.658361	0.620452	1.05468	1.63467
NM_001305050	TMEM59	ctrl	si23	NOTEST	0.105431	0.449195	2.09104	0	1	1	no	0	0.316293	0	0.198136	0.644653	0.504795
NM_001305051	TMEM59	ctrl	si23	OK	2.83742	2.43408	-0.221206	-0.260548	0.6441	0.878266	no	2.84103	3.32702	2.34422	1.42539	2.7722	3.10466
NM_001305052	TMEM59	ctrl	si23	NOTEST	0.198523	0.0814669	-1.28502	0	1	1	no	0.59557	0	0	0.244401	0	0
NM_001305066	TMEM59	ctrl	si23	OK	37.6319	35.0486	-0.102599	-0.16903	0.76055	0.925834	no	40.4138	37.0854	35.3965	38.5069	30.491	36.148
NM_001305840	TCEAL4	ctrl	si23	OK	2.11824	2.07183	-0.0319629	-0.0293656	0.95895	0.986283	no	2.33031	1.61684	2.40756	2.15274	2.02623	2.0365
NM_001305841	TCEAL4	ctrl	si23	NOTEST	0	0	0	0	1	1	no	0	0	0	0	0	0
NM_001305842	TCEAL4	ctrl	si23	OK	0.69295	1.00069	0.530179	0.242308	0.71365	0.911206	no	0.865507	1.17583	0.0375113	1.64632	1.35345	0.00230982
NM_001306129	FN1	ctrl	si23	OK	16.8836	58.0279	1.78113	1.60676	0.0139	0.124857	no	16.9857	18.7737	14.8914	55.7634	61.4025	56.9179
NM_001306130	FN1	ctrl	si23	OK	1.64816	7.67295	2.21893	0.644411	0.37805	0.728564	no	1.69243	1.80244	1.4496	6.9313	9.48063	6.60692
NM_001306131	FN1	ctrl	si23	OK	48.7803	107.004	1.13329	1.52309	0.0122	0.114545	no	45.9525	58.281	42.1074	105.012	113.928	102.072
NM_001306132	FN1	ctrl	si23	OK	8.93064	24.3128	1.44488	0.879625	0.1594	0.53118	no	8.33815	10.6626	7.7912	23.2789	27.253	22.4064
NM_001307990	MAP4K2	ctrl	si23	OK	2.94395	0.000228595	-13.6527	-0.0718041	0.12225	0.466941	no	3.49551	2.80418	2.53215	0.000213006	0.000240294	0.000232485
NM_001308044	RBM23	ctrl	si23	NOTEST	0.720666	0.304213	-1.24425	0	1	1	no	0	0.00507064	2.15693	0.000394985	0.911514	0.000730163
NM_001308213	ZNF346	ctrl	si23	NOTEST	0.605395	0.289109	-1.06626	0	1	1	no	0.431091	0.601151	0.783942	0.327452	0.426512	0.113364
NM_001308214	ZNF346	ctrl	si23	NOTEST	0.260619	0	#NAME?	0	1	1	no	0.323527	0	0.458328	0	0	0
NM_001308215	ZNF346	ctrl	si23	NOTEST	0.118425	0.560848	2.24364	0	1	1	no	0.355174	9.97583e-05	0	1.01947	0.417707	0.245368
NM_001308216	ZNF346	ctrl	si23	NOTEST	0.0673585	0	#NAME?	0	1	1	no	0.202076	0	0	0	0	0
NM_001308218	ZNF346	ctrl	si23	NOTEST	0.424191	0.164403	-1.36747	0	1	1	no	0.236732	0.74205	0.293791	0.162682	0	0.330528
NM_001308219	ZNF346	ctrl	si23	NOTEST	0	0	0	0	1	1	no	0	0	0	0	0	0
NM_001308221	ZNF346	ctrl	si23	NOTEST	0	0	0	0	1	1	no	0	0	0	0	0	0
NM_001308223	ZNF346	ctrl	si23	NOTEST	0	0	0	0	1	1	no	0	0	0	0	0	0
NM_001308293	SH2B1	ctrl	si23	NOTEST	0.890827	0.732788	-0.28175	0	1	1	no	1.03086	0.62555	1.01607	0.38918	1.33421	0.474977
NM_001308294	SH2B1	ctrl	si23	OK	5.05316	1.99089	-1.34377	-1.13393	0.0939	0.40919	no	4.1874	4.55971	6.41237	1.20104	0.962884	3.80874
NM_001384	DPH2	ctrl	si23	OK	15.9896	12.7884	-0.322298	-1.1038	0.05645	0.303411	no	15.4481	13.8217	18.6989	12.6525	11.5529	14.1597
NM_001450	FHL2	ctrl	si23	OK	61.1767	42.7246	-0.517916	-1.17538	0.04645	0.269761	no	62.6101	55.3912	65.5289	42.3735	35.6237	50.1767
NM_001481	GAS8	ctrl	si23	OK	1.45529	1.00255	-0.537635	-0.379274	0.46915	0.786746	no	1.76529	1.57226	1.02833	0	1.75454	1.25311
NM_001625	AK2	ctrl	si23	OK	13.926	12.2081	-0.189935	-0.398996	0.48595	0.79606	no	14.2246	14.4057	13.1476	11.9937	14.113	10.5177
NM_001642	APLP2	ctrl	si23	OK	49.0399	70.5355	0.524393	0.975193	0.0875	0.393462	no	45.1279	55.1479	46.8438	62.9076	76.4039	72.2949
NM_001666	ARHGAP4	ctrl	si23	OK	5.77964	2.36714	-1.28783	-4.18956	5e-05	0.00160313	yes	6.11804	5.19958	6.02129	2.28946	2.03317	2.77879
NM_001754	RUNX1	ctrl	si23	NOTEST	0	0.151225	Inf	0	1	1	no	0	0	0	0.000155534	0.179591	0.273928
NM_001789	CDC25A	ctrl	si23	OK	7.51745	7.51128	-0.00118529	-0.00300458	0.99685	0.997819	no	9.19238	7.32872	6.03125	6.90718	8.7781	6.84855
NM_001799	CDK7	ctrl	si23	OK	18.8385	20.6996	0.135919	0.508351	0.37915	0.729086	no	18.3121	22.6894	15.5141	21.6433	22.6061	17.8495
NM_001904	CTNNB1	ctrl	si23	OK	42.1409	58.7118	0.478429	1.28929	0.02565	0.185985	no	39.7776	46.3073	40.3378	61.3234	51.8753	62.9366
NM_001908	CTSB	ctrl	si23	OK	189.104	239.476	0.340696	1.51087	0.00795	0.08551	no	199.728	179.303	188.283	222.554	263.127	232.746
NM_002026	FN1	ctrl	si23	OK	460.818	430.674	-0.097602	-0.358048	0.5321	0.822531	no	508.694	455.681	418.08	452.232	476.041	363.749
NM_002185	IL7R	ctrl	si23	NOTEST	0.866208	0.641159	-0.43403	0	1	1	no	0.737321	1.03718	0.824121	0.864438	0.725545	0.333494
NM_002227	JAK1	ctrl	si23	OK	59.9651	81.1322	0.436152	2.02647	0.0004	0.00918806	yes	57.5569	65.7782	56.5601	84.3115	81.2934	77.7916
NM_002380	MATN2	ctrl	si23	NOTEST	0.639053	0.200194	-1.67454	0	1	1	no	0.605491	0.828093	0.483575	2.12977e-05	0.461951	0.138611
NM_002389	CD46	ctrl	si23	OK	1.24422	1.85008	0.572353	0.289171	0.6382	0.875262	no	2.73864	0.734634	0.259376	1.80502	1.51263	2.23259
NM_002441	MSH5	ctrl	si23	OK	1.05455	0.719053	-0.55246	-0.282706	0.6004	0.855383	no	0.901221	0.396619	1.86582	0	0.502434	1.65473
NM_002441_1	MSH5	ctrl	si23	NOTEST	0	0	0	0	1	1	no	0	0	0	0	0	0
NM_002441_2	MSH5	ctrl	si23	NOTEST	0	0	0	0	1	1	no	0	0	0	0	0	0
NM_002441_3	MSH5	ctrl	si23	NOTEST	0	0	0	0	1	1	no	0	0	0	0	0	0
NM_002441_4	MSH5	ctrl	si23	NOTEST	0	0	0	0	1	1	no	0	0	0	0	0	0
NM_002441_5	MSH5	ctrl	si23	NOTEST	0	0	0	0	1	1	no	0	0	0	0	0	0
NM_002441_6	MSH5	ctrl	si23	NOTEST	0	0	0	0	1	1	no	0	0	0	0	0	0
NM_002441_7	MSH5	ctrl	si23	NOTEST	0	0	0	0	1	1	no	0	0	0	0	0	0
NM_002455	MTX1	ctrl	si23	OK	29.5945	29.7144	0.00583654	0.0211292	0.9713	0.988917	no	30.4015	25.8177	32.5642	30.9557	26.5319	31.6557
NM_002542	OGG1	ctrl	si23	OK	4.86765	3.38538	-0.523907	-0.669504	0.25115	0.628573	no	6.72799	4.03117	3.84378	2.55396	3.43783	4.16435
NM_002663	PLD2	ctrl	si23	OK	12.0259	10.6833	-0.170786	-0.428239	0.4608	0.782755	no	12.4531	9.08505	14.5395	8.71294	12.0555	11.2814
NM_002693	POLG	ctrl	si23	OK	5.20948	6.43667	0.305176	0.326238	0.58655	0.848293	no	2.32057	4.47906	8.82881	3.2489	7.34489	8.71623
NM_002712	PPP1R7	ctrl	si23	NOTEST	0	0	0	0	1	1	no	0	0	0	0	0	0
NM_002717	PPP2R2A	ctrl	si23	OK	21.8056	26.7498	0.294829	0.773903	0.18615	0.566888	no	25.0425	20.8487	19.5255	30.4717	27.4293	22.3483
NM_002898	RBMS2	ctrl	si23	OK	22.4638	20.5366	-0.129406	-0.428366	0.45075	0.77613	no	23.2721	20.9051	23.2141	19.6487	23.0817	18.8793
NM_003200	TCF3	ctrl	si23	OK	26.7743	28.0168	0.0654417	0.231092	0.6935	0.902831	no	25.4738	24.1699	30.6792	29.189	24.4124	30.4489
NM_003244	TGIF1	ctrl	si23	OK	18.3378	19.7436	0.106566	0.311155	0.58665	0.848293	no	17.496	16.6766	20.8407	20.4234	20.7615	18.0458
NM_003271	TSPAN4	ctrl	si23	OK	22.726	23.4711	0.0465397	0.0718089	0.89	0.965659	no	14.8317	28.7015	24.6448	22.4155	17.6948	30.3029
NM_003273	TM7SF2	ctrl	si23	OK	7.02971	2.87419	-1.29031	-0.879735	0.1504	0.517338	no	7.41494	4.66268	9.0115	4.02005	4.60252	0
NM_003335	UBA7	ctrl	si23	OK	9.18534	7.14638	-0.362119	-1.3545	0.01825	0.14828	no	9.25823	7.48346	10.8143	7.35811	7.26429	6.81676
NM_003409	ZBTB14	ctrl	si23	NOTEST	0.567506	0.624316	0.13764	0	1	1	no	5.04904e-05	0	1.70247	0.690179	0.719063	0.463705
NM_003416	ZNF7	ctrl	si23	OK	3.7989	3.36761	-0.173854	-0.361957	0.5313	0.822124	no	3.30094	4.05407	4.04168	2.63591	3.87809	3.58883
NM_003421	ZNF37A	ctrl	si23	OK	0.000543342	1.25636	11.1751	0.340642	0.2192	0.60571	no	0.000597942	0.000994542	3.7543e-05	1.76187	1.79012	0.21709
NM_003434	ZNF133	ctrl	si23	NOTEST	0.225416	0.834338	1.88804	0	1	1	no	0.300442	0	0.375805	0.686218	0.972639	0.844158
NM_003449	TRIM26	ctrl	si23	OK	6.39741	4.23621	-0.594715	-1.18422	0.04565	0.266371	no	6.84103	5.27441	7.07678	3.15288	4.86133	4.69441
NM_003449_1	TRIM26	ctrl	si23	NOTEST	0	0	0	0	1	1	no	0	0	0	0	0	0
NM_003449_2	TRIM26	ctrl	si23	NOTEST	0	0	0	0	1	1	no	0	0	0	0	0	0
NM_003449_3	TRIM26	ctrl	si23	NOTEST	0	0	0	0	1	1	no	0	0	0	0	0	0
NM_003449_4	TRIM26	ctrl	si23	NOTEST	0	0	0	0	1	1	no	0	0	0	0	0	0
NM_003449_5	TRIM26	ctrl	si23	NOTEST	0	0	0	0	1	1	no	0	0	0	0	0	0
NM_003449_6	TRIM26	ctrl	si23	NOTEST	0	0	0	0	1	1	no	0	0	0	0	0	0
NM_003449_7	TRIM26	ctrl	si23	NOTEST	0	0	0	0	1	1	no	0	0	0	0	0	0
NM_003600	AURKA	ctrl	si23	OK	3.26062	2.0264	-0.686225	-0.611121	0.31185	0.675925	no	4.93971	3.06646	1.7757	0.800306	2.84868	2.43023
NM_003627	SLC43A1	ctrl	si23	OK	2.81772	4.57006	0.697686	1.18028	0.0509	0.285374	no	2.88525	1.6173	3.95061	5.27634	3.2308	5.20303
NM_003917	AP1G2	ctrl	si23	OK	5.03574	2.47531	-1.02459	-2.0306	0.00095	0.0181433	yes	5.18058	4.4638	5.46284	2.56457	2.58778	2.27358
NM_003919	SGCE	ctrl	si23	OK	11.532	13.6187	0.239948	0.703204	0.222	0.608573	no	10.9532	14.3468	9.296	12.8279	13.9665	14.0617
NM_003981	PRC1	ctrl	si23	OK	17.9778	12.9195	-0.476671	-1.10735	0.0551	0.298325	no	21.053	17.8855	14.995	12.6289	12.542	13.5875
NM_003983	SLC7A6	ctrl	si23	OK	12.4527	13.2265	0.0869656	0.247101	0.66445	0.888499	no	12.3339	11.1195	13.9048	11.4579	16.7047	11.5168
NM_004039	ANXA2	ctrl	si23	OK	1854.57	1764.83	-0.0715571	-0.35777	0.53475	0.822646	no	2021.87	1817.8	1724.05	1611.2	2078.92	1604.37
NM_004077	CS	ctrl	si23	OK	117.913	105.618	-0.158863	-0.744586	0.1877	0.569248	no	124.122	118.264	111.354	96.5011	122.495	97.8583
NM_004214	FIBP	ctrl	si23	OK	48.4357	44.2024	-0.131947	-0.498623	0.3805	0.730389	no	51.259	43.7988	50.2494	42.5717	45.8953	44.1402
NM_004328	BCS1L	ctrl	si23	OK	4.09689	3.25744	-0.33079	-0.418099	0.44585	0.772996	no	3.75862	5.20585	3.32621	2.67488	4.09505	3.00239
NM_004349	RUNX1T1	ctrl	si23	NOTEST	0	0	0	0	1	1	no	0	0	0	0	0	0
NM_004399	DDX11	ctrl	si23	NOTEST	0	0.000137865	Inf	0	1	1	no	0	0	0	0.000206936	0.00020666	0
NM_004475	FLOT2	ctrl	si23	OK	62.4799	52.0664	-0.26304	-1.16484	0.04275	0.255669	no	63.7878	55.8133	67.8386	52.1357	50.5743	53.4891
NM_004579	MAP4K2	ctrl	si23	OK	15.2119	15.345	0.0125769	0.0475757	0.9332	0.979817	no	14.7927	13.261	17.5818	15.9442	13.9775	16.1134
NM_004592	SFSWAP	ctrl	si23	OK	12.2299	12.2768	0.00551663	0.0207531	0.96835	0.988464	no	13.1824	10.4335	13.0739	12.2021	12.619	12.0092
NM_004872	TMEM59	ctrl	si23	OK	8.79988	10.0163	0.186801	0.424827	0.46075	0.782755	no	7.21841	9.55111	9.63011	9.77624	12.374	7.89882
NM_004952	EFNA3	ctrl	si23	OK	2.25681	1.46176	-0.626575	-1.47774	0.012	0.112954	no	2.14279	1.90753	2.7201	1.03857	1.88482	1.4619
NM_004996	ABCC1	ctrl	si23	OK	24.129	28.8028	0.25544	1.15072	0.0449	0.263913	no	24.7912	23.246	24.3499	29.2115	28.5295	28.6675
NM_005078	TLE3	ctrl	si23	NOTEST	0.818836	0.597275	-0.455179	0	1	1	no	0.671324	1.39964	0.385546	0.128538	0.401658	1.26163
NM_005102	FEZ2	ctrl	si23	OK	37.7594	39.0814	0.0496455	0.200718	0.7298	0.916493	no	35.3744	46.657	31.2467	37.1958	43.1661	36.8822
NM_005192	CDKN3	ctrl	si23	OK	26.4876	21.4219	-0.306234	-1.02026	0.07945	0.37184	no	25.5264	32.5366	21.3998	19.8395	25.1435	19.2827
NM_005700	DPP3	ctrl	si23	OK	4.01939	15.6853	1.96437	1.46352	0.07105	0.348019	no	0.0155096	3.68615	8.3565	10.6033	11.1941	25.2586
NM_005763	AASS	ctrl	si23	OK	8.22217	9.11722	0.149075	0.598802	0.30465	0.670045	no	8.11238	11.2563	5.29783	10.6899	9.19256	7.46915
NM_005943	MOCS1	ctrl	si23	NOTEST	2.3686e-05	0	#NAME?	0	1	1	no	0	7.10581e-05	0	0	0	0
NM_005967	NAB2	ctrl	si23	OK	5.82004	4.95694	-0.231579	-0.302866	0.6034	0.856217	no	5.33174	5.81285	6.31554	4.13978	4.43299	6.29807
NM_006036	PREPL	ctrl	si23	OK	0.965243	1.2363	0.357059	0.446387	0.4737	0.789272	no	0.967126	1.57677	0.351834	1.08389	1.54103	1.08397
NM_006417	IFI44	ctrl	si23	OK	9.27032	11.3978	0.298061	1.03945	0.07845	0.369501	no	10.2322	11.2102	6.36854	13.3455	11.7155	9.13234
NM_006462	RBCK1	ctrl	si23	OK	3.36652	1.74367	-0.94913	-0.946766	0.1149	0.453704	no	2.71243	2.69608	4.69104	2.06957	1.41675	1.74469
NM_006468	POLR3C	ctrl	si23	OK	7.22117	6.06052	-0.252791	-0.258203	0.6579	0.884678	no	7.83643	7.21759	6.6095	5.69076	7.32722	5.16358
NM_006702	PNPLA6	ctrl	si23	OK	14.4883	12.3297	-0.232748	-0.553746	0.34605	0.704459	no	15.102	12.8783	15.4847	14.9827	9.0841	12.9224
NM_006772	SYNGAP1	ctrl	si23	OK	2.32662	1.99847	-0.219342	-0.733177	0.1996	0.581422	no	2.39806	2.02893	2.55287	2.05416	1.96852	1.97272
NM_006772_1	SYNGAP1	ctrl	si23	NOTEST	0	0	0	0	1	1	no	0	0	0	0	0	0
NM_006955	ZNF33B	ctrl	si23	NOTEST	0.423744	0.12135	-1.80402	0	1	1	no	0.527298	0.737336	0.00659945	0.000687251	0.00013068	0.363232
NM_007040	HNRNPUL1	ctrl	si23	OK	58.2853	46.0396	-0.340257	-0.947696	0.0989	0.418823	no	53.2674	49.8575	71.7309	47.1896	46.9882	43.9409
NM_007159	SLMAP	ctrl	si23	NOTEST	0.437821	0.13229	-1.72663	0	1	1	no	1.31215	0.000506744	0.000809582	0.00893267	0.0235784	0.36436
NM_012093	AK5	ctrl	si23	NOTEST	0.112293	0	#NAME?	0	1	1	no	0	0.177182	0.159698	0	0	0
NM_012272	PRPF40B	ctrl	si23	NOTEST	0.107699	0.231337	1.10299	0	1	1	no	0	0	0.323096	0	0.184273	0.509737
NM_012279	ZNF346	ctrl	si23	OK	5.58224	5.65834	0.0195366	0.061134	0.9159	0.974694	no	5.57417	5.38019	5.79235	4.41891	6.94027	5.61585
NM_012307	EPB41L3	ctrl	si23	NOTEST	0.393615	0.641176	0.703934	0	1	1	no	0.43029	0.487726	0.26283	0.534104	0.672014	0.71741
NM_012346	NUP62	ctrl	si23	OK	1.09263	1.06931	-0.0311318	-0.0138345	0.9825	0.993148	no	1.03731	0	2.24058	1.13125	2.07667	0
NM_012401	PLXNB2	ctrl	si23	OK	32.552	39.1395	0.265879	1.23362	0.03415	0.222228	no	33.7157	28.5976	35.3427	42.1586	35.0096	40.2501
NM_012461	TINF2	ctrl	si23	OK	17.0703	15.9864	-0.0946378	-0.323902	0.58045	0.845612	no	18.4522	15.5752	17.1835	13.946	17.6629	16.3503
NM_012477	WBP1	ctrl	si23	OK	37.271	38.5861	0.0500267	0.146186	0.80215	0.940527	no	40.2115	27.7601	43.8415	37.4199	34.2233	44.1151
NM_013379	DPP7	ctrl	si23	OK	60.2422	54.6045	-0.141756	-0.592907	0.30845	0.673131	no	57.3101	52.564	70.8527	55.1189	48.8923	59.8023
NM_013411	AK2	ctrl	si23	OK	32.8018	24.7334	-0.407316	-1.4398	0.01315	0.120643	no	34.2878	33.3103	30.8074	23.9009	29.2681	21.0312
NM_014280	DNAJC8	ctrl	si23	OK	78.0919	74.966	-0.0589357	-0.259432	0.64755	0.879671	no	84.0133	77.8089	72.4534	66.1	86.5153	72.2828
NM_014288	ITGB3BP	ctrl	si23	OK	7.25473	7.29633	0.00824904	0.0199224	0.9625	0.986849	no	7.86956	7.49066	6.40397	7.04231	8.35697	6.48971
NM_014337	PPIL2	ctrl	si23	OK	9.32469	9.11948	-0.0321046	-0.0885221	0.8792	0.962019	no	8.89181	8.03028	11.052	9.6173	7.67008	10.071
NM_014341	MTCH1	ctrl	si23	OK	108.635	98.6283	-0.139418	-0.487119	0.40175	0.743588	no	114.252	88.687	122.967	90.5014	102.915	102.468
NM_014368	LHX6	ctrl	si23	OK	2.01523	0.000634174	-11.6338	-0.173698	0.2726	0.645575	no	0.000277873	3.79293	2.25249	0.00148292	2.72466e-05	0.000392356
NM_014417	BBC3	ctrl	si23	OK	1.68838	1.93909	0.199739	0.116195	0.8564	0.95669	no	1.12017	0.649007	3.29596	4.56256	0.496373	0.758332
NM_014423	AFF4	ctrl	si23	OK	11.6732	17.6647	0.597664	2.59429	5e-05	0.00160313	yes	11.3796	15.7158	7.92433	20.7859	15.4821	16.7261
NM_014483	RBMS3	ctrl	si23	OK	0.787583	0.969093	0.299203	0.232908	0.67185	0.892385	no	0.469182	0.956387	0.93718	1.41306	0.685689	0.808533
NM_014497	ZNF638	ctrl	si23	OK	1.55509	5.11912	1.71889	1.5525	0.0989	0.418823	no	1.24441	3.41917	0.00169764	6.09594	4.29236	4.96905
NM_014519	ZNF232	ctrl	si23	OK	3.21425	2.83001	-0.183674	-0.549507	0.33215	0.693359	no	2.93871	2.82663	3.87739	2.60537	2.91542	2.96923
NM_014659	PPIP5K1	ctrl	si23	OK	3.3888	2.1593	-0.650208	-0.797369	0.1651	0.538582	no	2.92274	4.00991	3.23375	2.52434	2.14044	1.81312
NM_014775	SFI1	ctrl	si23	NOTEST	0.000831662	0.000102824	-3.01581	0	1	1	no	0	0.00249499	0	0.000308473	0	0
NM_014903	NAV3	ctrl	si23	OK	2.09682	1.90235	-0.140419	-0.503354	0.38155	0.731265	no	1.9353	2.57784	1.7773	2.0331	1.67765	1.9963
NM_014911	AAK1	ctrl	si23	OK	5.61855	5.96327	0.0859054	0.371144	0.51945	0.816422	no	5.34993	6.36845	5.13727	6.22217	6.20668	5.46095
NM_014921	ADGRL1	ctrl	si23	OK	1.58132	1.24747	-0.342121	-0.66904	0.2188	0.605635	no	1.34994	1.50871	1.88531	1.49333	1.38086	0.868233
NM_014922	NLRP1	ctrl	si23	OK	4.8062	3.40388	-0.497717	-0.852356	0.1354	0.4905	no	5.4221	4.78131	4.21519	2.46806	3.93823	3.80535
NM_014925	R3HDM2	ctrl	si23	OK	7.58421	8.53161	0.169819	0.648815	0.2482	0.626796	no	7.52643	7.77731	7.44889	8.39819	8.6612	8.53544
NM_014933	SEC31A	ctrl	si23	OK	11.9353	12.9983	0.123085	0.18326	0.74455	0.920621	no	16.5282	9.1312	10.1466	15.3124	12.911	10.7715
NM_014946	SPAST	ctrl	si23	OK	3.6082	5.75977	0.67473	1.64429	0.0201	0.157558	no	3.80693	5.58516	1.43252	6.20641	5.78375	5.28915
NM_014961	RUFY3	ctrl	si23	OK	1.42279	2.30636	0.696891	1.07601	0.072	0.350658	no	1.38978	1.98329	0.895302	2.49491	2.31983	2.10433
NM_014977	ACIN1	ctrl	si23	NOTEST	0	0.00108417	Inf	0	1	1	no	0	0	0	0.00192124	0.000479377	0.000851904
NM_015028	TNIK	ctrl	si23	NOTEST	0.0274122	0.206062	2.91019	0	1	1	no	0	0.0822366	0	0.456548	0.0575987	0.10404
NM_015037	ZSWIM8	ctrl	si23	OK	9.87899	8.41051	-0.23217	-0.617995	0.2876	0.656539	no	9.27891	8.1704	12.1877	9.49043	6.88771	8.85338
NM_015113	ZZEF1	ctrl	si23	OK	8.63221	9.15793	0.0852914	0.366536	0.5219	0.817233	no	8.96068	8.08074	8.85522	8.9797	10.0222	8.47194
NM_015134	MPRIP	ctrl	si23	OK	3.26908	2.50454	-0.384339	-0.494871	0.3919	0.738569	no	2.78369	2.67008	4.35347	2.11749	2.69648	2.69966
NM_015202	KIAA0556	ctrl	si23	OK	4.37976	3.97267	-0.140742	-0.532976	0.3476	0.705825	no	4.23011	3.94896	4.96021	4.10747	3.99888	3.81167
NM_015205	ATP11A	ctrl	si23	OK	3.56179	1.11618	-1.67403	-1.19481	0.08275	0.380251	no	5.90705	1.8933	2.88502	1.63229	1.71587	0.00037817
NM_015213	DENND5A	ctrl	si23	OK	24.5974	27.4467	0.158127	0.674907	0.23675	0.619833	no	27.1619	23.5458	23.0846	26.0756	32.4969	23.7677
NM_015227	POFUT2	ctrl	si23	OK	1.77917	2.93173	0.720546	1.03633	0.0777	0.368034	no	2.21092	1.29576	1.83084	3.34192	2.22857	3.2247
NM_015282	CLASP1	ctrl	si23	OK	1.92089	1.76237	-0.124263	-0.118403	0.84025	0.952008	no	2.30087	1.0412	2.42062	1.54586	0.860705	2.88054
NM_015409	EP400	ctrl	si23	OK	11.2574	10.4523	-0.107063	-0.471142	0.40795	0.74707	no	11.5198	10.7328	11.5197	10.6477	9.92029	10.7888
NM_015429	ABI3BP	ctrl	si23	OK	13.833	8.46031	-0.709336	-2.8903	5e-05	0.00160313	yes	14.2217	17.68	9.59742	9.56021	8.82566	6.99506
NM_015490	SEC31B	ctrl	si23	OK	1.36799	1.23969	-0.142079	-0.427323	0.4595	0.781862	no	1.3866	1.29305	1.42431	1.39277	1.09145	1.23483
NM_015503	SH2B1	ctrl	si23	OK	3.93054	3.39883	-0.209687	-0.43587	0.4535	0.777717	no	4.00196	3.33193	4.45772	3.60354	2.69471	3.89825
NM_015608	EDRF1	ctrl	si23	OK	2.78887	1.34199	-1.05531	-1.57823	0.01565	0.134869	no	2.06156	4.12007	2.18499	1.87857	1.24519	0.902207
NM_015716	MINK1	ctrl	si23	OK	2.76571	2.66534	-0.0533291	-0.0595218	0.91675	0.974847	no	3.24307	3.45383	1.60022	2.52305	3.41014	2.06283
NM_015726	DCAF8	ctrl	si23	OK	9.78426	9.59329	-0.0284375	-0.063077	0.9117	0.973982	no	11.0109	10.1973	8.14452	8.47546	12.3489	7.95556
NM_015926	TEX264	ctrl	si23	OK	12.1727	7.55922	-0.687346	-0.60769	0.23365	0.618236	no	11.0771	11.7833	13.6579	9.50361	13.1709	0.00314748
NM_015960	CUTC	ctrl	si23	OK	14.6179	12.6746	-0.205797	-0.361145	0.53255	0.822531	no	14.8117	14.0902	14.9517	12.6016	13.2251	12.197
NM_015989	CSAD	ctrl	si23	OK	1.18935	1.55304	0.384922	0.246382	0.6406	0.876491	no	1.88527	1.68279	0	1.13033	2.29745	1.23135
NM_015997	RRNAD1	ctrl	si23	OK	2.92554	2.22386	-0.395638	-0.669403	0.2533	0.630093	no	2.73303	2.02831	4.01529	2.39155	2.23645	2.04359
NM_016010	ZC2HC1A	ctrl	si23	OK	2.07773	3.17767	0.612959	1.87231	0.00215	0.0331992	yes	2.23018	2.57159	1.43142	3.39121	3.50741	2.63438
NM_016076	DESI2	ctrl	si23	OK	14.9071	17.7802	0.254274	0.633723	0.26295	0.636874	no	15.7129	14.5483	14.46	16.511	16.3631	20.4665
NM_016211	SEC31A	ctrl	si23	OK	10.8998	18.4233	0.757235	0.871774	0.1421	0.501748	no	4.42709	13.7026	14.5696	19.4196	14.3522	21.4981
NM_016553	NUP62	ctrl	si23	OK	4.00354	3.84051	-0.0599786	-0.0706732	0.9004	0.969088	no	5.59035	3.27576	3.1445	4.11561	3.16514	4.24076
NM_016573	GMIP	ctrl	si23	OK	3.84114	5.74997	0.58202	1.03998	0.07105	0.348019	no	2.83611	4.3008	4.38651	7.3539	4.48602	5.40998
NM_016603	FAM13B	ctrl	si23	OK	2.79092	3.27381	0.230233	0.419045	0.46135	0.782905	no	3.08272	3.20869	2.08133	5.15519	2.68341	1.98284
NM_016819	OGG1	ctrl	si23	OK	2.84066	2.65382	-0.0981585	-0.114199	0.8417	0.952638	no	2.67445	2.37219	3.47534	3.36999	1.91054	2.68092
NM_016820	OGG1	ctrl	si23	NOTEST	0.224916	0.593904	1.40084	0	1	1	no	0	0.674747	0	0	1.78171	0
NM_016821	OGG1	ctrl	si23	OK	1.02938	0.403728	-1.35032	-0.531188	0.4515	0.77613	no	0.857469	0	2.23066	0.275915	0	0.935269
NM_016826	OGG1	ctrl	si23	OK	0.244845	1.21613	2.31236	0.697449	0.3219	0.684102	no	0	0.734161	0.00037323	1.40336	2.24411	0.000937434
NM_016827	OGG1	ctrl	si23	OK	1.52766	0.576857	-1.40504	-0.583727	0.3442	0.702784	no	2.09758	1.79926	0.68614	0.138486	0.0778482	1.51424
NM_016828	OGG1	ctrl	si23	NOTEST	0.0968675	0.349308	1.85041	0	1	1	no	0	0.290602	0	1.04742	0	0.000500632
NM_016829	OGG1	ctrl	si23	NOTEST	0.595568	0.205516	-1.53501	0	1	1	no	1.1417	0	0.645001	0	0	0.616549
NM_016938	EFEMP2	ctrl	si23	OK	32.8344	25.3021	-0.375949	-0.865556	0.13985	0.497831	no	36.792	23.0075	38.7037	24.2884	22.2322	29.3858
NM_017438	SETD4	ctrl	si23	OK	1.30072	0.925142	-0.491565	-0.466844	0.39075	0.738021	no	1.35228	0.836664	1.71322	1.07846	0.264478	1.43249
NM_017512	ENOSF1	ctrl	si23	OK	17.6939	14.9488	-0.243218	-0.727074	0.21345	0.599178	no	17.281	18.3933	17.4074	14.3715	17.6651	12.8099
NM_017586	CACFD1	ctrl	si23	OK	4.38046	4.6715	0.092803	0.231447	0.6925	0.902611	no	3.49799	4.2099	5.43349	4.61697	3.45059	5.94694
NM_017696	MCM9	ctrl	si23	OK	2.27244	2.74401	0.272046	0.512167	0.3657	0.718877	no	2.08158	2.3967	2.33903	2.94441	2.5223	2.76532
NM_018056	TMEM39B	ctrl	si23	OK	20.8972	16.8688	-0.308949	-1.15572	0.04485	0.263871	no	19.9945	18.441	24.256	17.1945	16.5089	16.9031
NM_018107	RBM23	ctrl	si23	OK	13.5674	15.1785	0.161893	0.297295	0.60945	0.860038	no	18.2239	12.5427	9.93557	19.1019	16.2173	10.2164
NM_018124	RFWD3	ctrl	si23	OK	14.2101	11.77	-0.271802	-1.1183	0.0479	0.27541	no	14.5568	13.9992	14.0742	11.2722	13.177	10.8608
NM_018281	ECHDC2	ctrl	si23	OK	5.32396	4.93809	-0.108544	-0.23225	0.68285	0.898607	no	5.78588	5.98694	4.19905	5.62746	3.89086	5.29597
NM_018959	DAZAP1	ctrl	si23	OK	79.3405	69.5952	-0.18907	-0.817449	0.1515	0.519284	no	79.7273	72.171	86.1232	65.4337	69.654	73.6978
NM_018996	TNRC6C	ctrl	si23	NOTEST	0.000184906	0.656977	11.7948	0	1	1	no	0.000334959	3.63094e-05	0.00018345	0.666823	0.302571	1.00154
NM_019084	CCNJ	ctrl	si23	NOTEST	0.000382458	0.619986	10.6627	0	1	1	no	0.00114737	0	0	0	1.85996	0
NM_020353	PLSCR4	ctrl	si23	OK	13.3502	19.552	0.550455	1.30368	0.02675	0.191406	no	10.3129	18.4184	11.3193	23.8541	16.4636	18.3382
NM_020410	ATP13A1	ctrl	si23	OK	13.7964	12.313	-0.164103	-0.659604	0.25485	0.630772	no	13.6077	12.5355	15.246	13.5367	11.1277	12.2748
NM_020421	ADCK1	ctrl	si23	OK	2.04971	2.41235	0.235024	0.608023	0.2871	0.656127	no	2.24002	1.74381	2.16529	2.24927	2.46979	2.518
NM_020533	MCOLN1	ctrl	si23	OK	10.8589	12.1795	0.165576	0.589437	0.3032	0.669316	no	10.6895	10.2705	11.6166	11.9027	11.5206	13.1151
NM_020908	TLE3	ctrl	si23	OK	0.0503259	1.20276	4.57891	1.51515	0.23225	0.617015	no	0	0.0978119	0.0531659	2.77468	0.0127878	0.820823
NM_021104	RPL41	ctrl	si23	OK	4630.56	3898.27	-0.248353	-1.23416	0.02845	0.19872	no	4761.8	4268.01	4861.86	3635.74	4222.68	3836.38
NM_021224	ZNF462	ctrl	si23	OK	1.37109	2.63076	0.940153	3.33395	5e-05	0.00160313	yes	1.4121	1.64897	1.05222	3.06038	2.30757	2.52433
NM_022489	INF2	ctrl	si23	OK	9.81779	3.58347	-1.45404	-2.28224	0.00115	0.0209243	yes	8.21747	8.35902	12.8769	3.477	2.24721	5.02621
NM_022551	RPS18	ctrl	si23	OK	2920.01	2352.88	-0.311542	-1.5778	0.00635	0.0721229	no	3209.18	2801.71	2749.14	2203.33	2703.55	2151.78
NM_022551_1	RPS18	ctrl	si23	NOTEST	0	0	0	0	1	1	no	0	0	0	0	0	0
NM_022551_2	RPS18	ctrl	si23	NOTEST	0	0	0	0	1	1	no	0	0	0	0	0	0
NM_022551_3	RPS18	ctrl	si23	NOTEST	0	0	0	0	1	1	no	0	0	0	0	0	0
NM_022551_4	RPS18	ctrl	si23	NOTEST	0	0	0	0	1	1	no	0	0	0	0	0	0
NM_022551_5	RPS18	ctrl	si23	NOTEST	0	0	0	0	1	1	no	0	0	0	0	0	0
NM_022756	MEAF6	ctrl	si23	NOTEST	0	0	0	0	1	1	no	0	0	0	0	0	0
NM_022762	RMND5B	ctrl	si23	OK	10.6804	10.8366	0.0209429	0.0741983	0.89295	0.966617	no	11.299	9.27955	11.4627	11.7562	10.2887	10.4648
NM_022774	EXO5	ctrl	si23	OK	3.93778	4.33397	0.138308	0.443911	0.4445	0.771829	no	4.55877	3.85487	3.39969	3.69173	5.02584	4.28433
NM_022897	RANBP17	ctrl	si23	OK	1.32415	1.94905	0.55771	1.72849	0.00355	0.0472685	yes	1.40204	1.77672	0.793685	1.94702	2.21597	1.68418
NM_023925	CAPRIN2	ctrl	si23	NOTEST	0.254552	0.183192	-0.474607	0	1	1	no	0.333864	0.429793	0	0.549575	0	0
NM_024061	ZNF655	ctrl	si23	OK	1.10691	0.615907	-0.845757	-0.403243	0.5375	0.825218	no	0.470769	0.724262	2.12571	0.0851779	0	1.76254
NM_024525	TTC13	ctrl	si23	OK	6.17908	6.8536	0.149471	0.358462	0.53335	0.822539	no	5.02964	7.45162	6.05597	7.91627	6.97674	5.6678
NM_024586	OSBPL9	ctrl	si23	OK	12.1259	14.715	0.279195	0.536398	0.3606	0.715172	no	12.1176	15.2941	8.9659	16.4365	13.4731	14.2353
NM_024621	VEPH1	ctrl	si23	OK	1.84302	2.03662	0.144108	0.101527	0.8578	0.957222	no	2.69945	1.66734	1.16227	2.67287	1.52881	1.90819
NM_024681	KCTD17	ctrl	si23	OK	17.5894	7.2015	-1.28833	-2.1554	0.0013	0.0229307	yes	15.3441	13.9706	23.4534	5.17748	8.76191	7.6651
NM_024863	TCEAL4	ctrl	si23	OK	1.58776	0.702453	-1.17651	-0.482282	0.38575	0.73436	no	1.43586	2.16656	1.16085	0.000790579	0.0110639	2.09551
NM_024956	TMEM62	ctrl	si23	OK	5.85176	5.74238	-0.0272225	-0.0923772	0.8761	0.961132	no	6.18864	5.62759	5.73904	4.69542	7.79771	4.734
NM_025000	DCAF17	ctrl	si23	OK	0.00989828	1.34726	7.08863	1.38915	0.21465	0.601336	no	0.0292633	0.00028354	0.000147969	0.359541	3.14272	0.539511
NM_025109	MYO19	ctrl	si23	NOTEST	0.000108641	0.252818	11.1843	0	1	1	no	0	0.000325923	0	0.00543619	0.749064	0.00395198
NM_025259	MSH5	ctrl	si23	NOTEST	0.241838	0.0806604	-1.58411	0	1	1	no	0	0	0.725514	0.241981	0	0
NM_025259_1	MSH5	ctrl	si23	NOTEST	0	0	0	0	1	1	no	0	0	0	0	0	0
NM_025259_2	MSH5	ctrl	si23	NOTEST	0	0	0	0	1	1	no	0	0	0	0	0	0
NM_025259_3	MSH5	ctrl	si23	NOTEST	0	0	0	0	1	1	no	0	0	0	0	0	0
NM_025259_4	MSH5	ctrl	si23	NOTEST	0	0	0	0	1	1	no	0	0	0	0	0	0
NM_025259_5	MSH5	ctrl	si23	NOTEST	0	0	0	0	1	1	no	0	0	0	0	0	0
NM_025259_6	MSH5	ctrl	si23	NOTEST	0	0	0	0	1	1	no	0	0	0	0	0	0
NM_025259_7	MSH5	ctrl	si23	NOTEST	0	0	0	0	1	1	no	0	0	0	0	0	0
NM_030583	MATN2	ctrl	si23	NOTEST	0.000211769	0.281496	10.3764	0	1	1	no	6.31522e-05	6.61203e-05	0.000506035	0.533201	0.000157524	0.311128
NM_030653	DDX11	ctrl	si23	OK	4.06237	2.70743	-0.585397	-1.24928	0.0316	0.211906	no	3.48144	4.74016	3.9655	2.41159	3.42661	2.28408
NM_030821	PLA2G12A	ctrl	si23	OK	3.11741	3.70401	0.24874	0.847154	0.13985	0.497831	no	2.75901	3.89665	2.69656	3.65793	3.45803	3.99607
NM_030922	NIPA2	ctrl	si23	OK	8.31519	7.51164	-0.146621	-0.254976	0.6608	0.886571	no	8.51189	9.68025	6.75343	5.63405	10.0326	6.86826
NM_030957	ADAMTS10	ctrl	si23	OK	1.45803	1.6675	0.193673	0.511677	0.36815	0.720831	no	1.30474	1.47508	1.59427	1.5444	1.81027	1.64784
NM_030963	RNF146	ctrl	si23	OK	1.46851	0.967671	-0.601764	-0.307157	0.51995	0.816422	no	1.46167	1.50822	1.43564	0.16129	2.41513	0.326595
NM_031229	RBCK1	ctrl	si23	OK	28.2679	27.0103	-0.0656538	-0.261205	0.6536	0.881844	no	30.3121	24.4944	29.9971	29.1978	23.1038	28.7294
NM_031280	MRPS15	ctrl	si23	OK	91.9462	80.4925	-0.191935	-0.794407	0.1651	0.538582	no	100.796	89.2112	85.8317	75.319	93.937	72.2216
NM_032128	SLC10A7	ctrl	si23	NOTEST	0	0	0	0	1	1	no	0	0	0	0	0	0
NM_032156	CAPRIN2	ctrl	si23	NOTEST	0.297617	0.241702	-0.300226	0	1	1	no	0.18052	0.0999228	0.612408	0.0126809	0.000264526	0.712161
NM_032189	ATP11A	ctrl	si23	OK	9.10476	10.8429	0.252052	0.625712	0.25145	0.628966	no	6.43465	10.8252	10.0544	10.7952	10.108	11.6253
NM_032276	RHBDD1	ctrl	si23	OK	1.78016	2.17024	0.285842	0.481929	0.41435	0.750953	no	2.00051	2.05497	1.28501	1.24439	3.29807	1.96825
NM_032485	MCM8	ctrl	si23	OK	1.67603	0.6056	-1.46861	-0.870562	0.24295	0.622994	no	1.62588	2.35395	1.04824	1.73752	0.000150986	0.0791296
NM_032497	ZNF559	ctrl	si23	NOTEST	0.0913237	0.000122986	-9.53635	0	1	1	no	0.03278	0.241191	0	0	0	0.000368959
NM_032525	TUBB6	ctrl	si23	NOTEST	0.0140255	0.00712377	-0.977342	0	1	1	no	0.00969397	0.0058963	0.0264863	0.00519804	0.00498248	0.0111908
NM_032714	INF2	ctrl	si23	OK	16.1145	12.672	-0.346714	-0.608329	0.29765	0.66376	no	16.6157	13.3484	18.3795	12.0323	11.5273	14.4565
NM_032856	WDR73	ctrl	si23	OK	3.23866	4.62988	0.515577	0.806313	0.1677	0.542872	no	3.85811	3.38318	2.47471	2.9265	6.20141	4.76173
NM_032868	MPND	ctrl	si23	OK	1.67686	0.183433	-3.19244	-1.19487	0.17505	0.550737	no	0.67263	1.84525	2.5127	0	0.00382538	0.546472
NM_032871	RELT	ctrl	si23	OK	1.17157	0.22027	-2.4111	-0.916777	0.2688	0.642334	no	1.73282	0.000266267	1.78162	0.00041082	0.000370771	0.660028
NM_032885	ATG4D	ctrl	si23	OK	3.8037	3.34151	-0.186904	-0.178574	0.75975	0.925834	no	2.12486	3.69514	5.59112	5.65131	2.94959	1.42363
NM_033004	NLRP1	ctrl	si23	OK	6.04303	5.68321	-0.0885677	-0.20512	0.72015	0.913131	no	6.78211	5.56305	5.78395	5.34498	5.22003	6.48462
NM_033006	NLRP1	ctrl	si23	NOTEST	0.549872	0.60069	0.127524	0	1	1	no	0.00030057	0.425584	1.22373	1.44373	0.358153	0.000189622
NM_033007	NLRP1	ctrl	si23	NOTEST	0.398117	0.29152	-0.4496	0	1	1	no	0	0.343859	0.850493	0.622243	0.252316	0
NM_033022	RPS24	ctrl	si23	OK	665.246	943.984	0.504875	1.64494	0.0056	0.0657057	no	679.488	699.502	616.747	931.788	1002.88	897.281
NM_033071	SYNE1	ctrl	si23	NOTEST	0.67447	0.794193	0.235734	0	1	1	no	0.595939	0.862833	0.564639	1.06176	0.833619	0.487195
NM_052866	ADAMTSL1	ctrl	si23	OK	3.15271	0.840134	-1.9079	-1.65234	0.01725	0.14305	no	2.81118	3.93281	2.71412	0.910578	1.14213	0.467699
NM_054034	FN1	ctrl	si23	NOTEST	0.768895	0.903627	0.23294	0	1	1	no	0.827188	0.936454	0.543042	0.80191	0.493486	1.41548
NM_080666	WDR89	ctrl	si23	OK	2.83711	2.29093	-0.308486	-0.384399	0.3922	0.738569	no	2.64593	3.88168	1.98373	3.59689	2.78026	0.495655
NM_080798	COL13A1	ctrl	si23	OK	2.817	2.19488	-0.360016	-0.484919	0.4011	0.743204	no	1.93116	2.82741	3.69243	2.23469	2.02103	2.32892
NM_080800	COL13A1	ctrl	si23	OK	3.57265	1.11414	-1.68107	-1.15561	0.10145	0.424095	no	2.79331	2.62575	5.29889	0.0145908	1.92516	1.40266
NM_080801	COL13A1	ctrl	si23	NOTEST	0.438007	0.384779	-0.186924	0	1	1	no	1.26525	0.0338213	0.0149449	1.11815	0.00132384	0.0348616
NM_080802	COL13A1	ctrl	si23	OK	6.23248	4.67622	-0.414465	-0.829697	0.15625	0.525615	no	6.46021	5.41844	6.8188	3.69113	4.5815	5.75602
NM_080805	COL13A1	ctrl	si23	OK	7.11716	4.26797	-0.737751	-1.13287	0.0694	0.343246	no	8.01754	6.68586	6.64807	5.89066	2.17201	4.74125
NM_130443	DPP3	ctrl	si23	OK	21.2215	7.70091	-1.46243	-1.2642	0.08945	0.399025	no	26.6767	17.9096	19.0783	12.7384	10.3533	0.0110139
NM_133171	ELMO2	ctrl	si23	OK	5.64285	6.84391	0.278397	0.289656	0.61725	0.864571	no	5.21992	9.6472	2.06143	7.45902	10.0291	3.04365
NM_133494	NEK7	ctrl	si23	OK	14.184	12.1354	-0.225035	-0.89166	0.13475	0.489489	no	14.3538	19.8576	8.34059	13.2989	13.9807	9.12673
NM_133635	POFUT2	ctrl	si23	OK	14.5439	18.4693	0.344719	1.14784	0.0463	0.269143	no	14.8552	13.0235	15.7529	18.0174	19.9016	17.4888
NM_138457	FOXP4	ctrl	si23	OK	3.12318	2.75832	-0.179228	-0.362249	0.52245	0.817524	no	2.89639	2.82123	3.65193	3.03	3.00385	2.24111
NM_138494	ZNF655	ctrl	si23	NOTEST	0.796528	0.255971	-1.63774	0	1	1	no	0.964907	0.909526	0.515151	0.248522	0.0661111	0.453281
NM_138769	RHOT2	ctrl	si23	OK	32.7607	33.3432	0.025425	0.106341	0.85355	0.955469	no	32.4669	29.078	36.7371	36.969	29.6689	33.3916
NM_139177	SLC39A11	ctrl	si23	OK	0.9616	1.76988	0.880144	0.804731	0.18855	0.570282	no	1.66333	0.000416852	1.22105	1.53207	1.98633	1.79124
NM_139178	ALKBH3	ctrl	si23	OK	12.2848	9.32331	-0.397957	-1.35693	0.0198	0.156068	no	13.824	11.6343	11.3961	9.05152	10.183	8.73542
NM_144588	ZFYVE27	ctrl	si23	NOTEST	0.0216122	5.39129e-05	-8.647	0	1	1	no	0	0.0648365	0	0.000161739	0	0
NM_144609	CCDC43	ctrl	si23	OK	8.76145	12.6732	0.532541	1.54041	0.0115	0.109929	no	8.50408	11.8018	5.97845	14.2943	10.5211	13.2043
NM_144732	HNRNPUL1	ctrl	si23	OK	39.9345	37.8754	-0.0763742	-0.152194	0.7663	0.928114	no	50.433	43.6285	25.742	35.7082	38.3692	39.5487
NM_144981	IMMP1L	ctrl	si23	OK	0.258121	2.04384	2.98516	1.05615	0.21655	0.602841	no	0	0.774363	0	1.5959	4.53562	0
NM_145284	FAM122B	ctrl	si23	OK	2.1583	1.86254	-0.212626	-0.161177	0.78615	0.934334	no	2.94856	3.52635	0	0.917333	1.68542	2.98486
NM_145291	ZBTB49	ctrl	si23	OK	1.88257	1.961	0.0588854	0.174989	0.76155	0.926014	no	2.11421	1.83309	1.70041	1.67915	2.29914	1.90471
NM_145294	WDR90	ctrl	si23	OK	4.2416	3.82358	-0.149685	-0.54184	0.3549	0.711464	no	4.25792	3.38531	5.08158	3.85975	3.12637	4.48463
NM_147780	CTSB	ctrl	si23	OK	1.6788	3.32752	0.987017	0.406074	0.56015	0.835273	no	3.53154	0.193769	1.31109	3.87428	3.28467	2.82362
NM_147781	CTSB	ctrl	si23	NOTEST	0.579767	0.192077	-1.59379	0	1	1	no	0.440098	0.813674	0.485529	0	0	0.576231
NM_147782	CTSB	ctrl	si23	OK	44.5089	60.5394	0.443782	0.962171	0.09415	0.409506	no	43.1088	42.6163	47.8015	54.5986	70.7462	56.2733
NM_147783	CTSB	ctrl	si23	OK	1.83491	0.426944	-2.10359	-0.515382	0.533	0.822531	no	0	3.15212	2.35262	0	0	1.28083
NM_148175	PPIL2	ctrl	si23	OK	3.11696	2.40256	-0.375566	-0.366572	0.4975	0.803062	no	4.82233	3.47691	1.05164	2.43549	2.58476	2.18744
NM_148176	PPIL2	ctrl	si23	OK	2.33213	1.23899	-0.912486	-0.893343	0.1287	0.480168	no	2.48103	1.84566	2.66968	0.984616	1.55664	1.1757
NM_148904	OSBPL9	ctrl	si23	OK	5.02112	6.55017	0.383525	0.416567	0.47315	0.788996	no	4.02804	5.36244	5.67286	4.44276	8.04765	7.16011
NM_148905	OSBPL9	ctrl	si23	NOTEST	0	0.343466	Inf	0	1	1	no	0	0	0	1.0304	0	0
NM_148906	OSBPL9	ctrl	si23	NOTEST	0	0.00022117	Inf	0	1	1	no	0	0	0	0	0	0.000663509
NM_148907	OSBPL9	ctrl	si23	OK	5.46618	4.0708	-0.425219	-0.454609	0.4333	0.764589	no	5.36485	7.29741	3.73628	4.69453	4.1553	3.36258
NM_148908	OSBPL9	ctrl	si23	NOTEST	0	0	0	0	1	1	no	0	0	0	0	0	0
NM_148909	OSBPL9	ctrl	si23	NOTEST	0	0	0	0	1	1	no	0	0	0	0	0	0
NM_152222	RELT	ctrl	si23	OK	2.545	3.40047	0.418067	0.690978	0.2035	0.586034	no	1.9911	3.60406	2.03985	3.29742	4.09449	2.8095
NM_152270	SLFN11	ctrl	si23	OK	2.50607	0	#NAME?	NA	0.12045	0.463625	no	1.99365	3.90747	1.61708	0	0	0
NM_152333	SLC25A29	ctrl	si23	OK	2.93146	0.00746581	-8.61711	-0.629368	0.2422	0.622319	no	0.00086372	2.64496	6.14856	0.00193368	0.000737989	0.0197258
NM_152438	DDX11	ctrl	si23	NOTEST	0.428525	0.000558664	-9.58318	0	1	1	no	1.27436	0.0105929	0.000627213	0.00155991	0	0.000116084
NM_152586	USP54	ctrl	si23	OK	2.12701	1.97351	-0.108058	-0.215982	0.70435	0.907181	no	2.20387	2.02572	2.15143	1.88211	2.01269	2.02575
NM_152871	FAS	ctrl	si23	NOTEST	0.263919	1.82852e-05	-13.8171	0	1	1	no	0.791758	0	0	0	0	5.48555e-05
NM_152872	FAS	ctrl	si23	NOTEST	0.000441336	0.0979762	7.79441	0	1	1	no	0.00112255	0	0.000201457	0	0	0.293929
NM_153255	MCM9	ctrl	si23	NOTEST	0.405607	0.31601	-0.36011	0	1	1	no	0.384258	0.460689	0.371873	0.402737	0.244491	0.300802
NM_153335	STRADA	ctrl	si23	OK	3.63062	3.40807	-0.0912641	-0.154525	0.7884	0.935379	no	4.00134	2.58134	4.3092	3.08245	3.22042	3.92134
NM_153718	NUP62	ctrl	si23	OK	14.1126	9.18331	-0.619893	-1.16864	0.0442	0.261379	no	15.6861	13.3794	13.2722	7.20355	9.61385	10.7325
NM_153719	NUP62	ctrl	si23	OK	9.64634	10.9033	0.17671	0.313711	0.5837	0.847067	no	7.88371	9.19295	11.8624	12.4253	8.79759	11.487
NM_153826	CD46	ctrl	si23	OK	23.9256	28.1053	0.232285	0.556691	0.3421	0.701755	no	18.4848	34.355	18.937	25.7977	32.3892	26.1289
NM_153827	MINK1	ctrl	si23	OK	13.7921	11.9671	-0.20477	-0.49377	0.3957	0.740273	no	13.7506	10.7034	16.9223	15.1016	9.0464	11.7534
NM_170662	CBLB	ctrl	si23	OK	4.91048	6.71138	0.450745	1.64366	0.00485	0.0596734	no	5.40319	5.2371	4.09114	6.86586	6.70757	6.56071
NM_170663	MINK1	ctrl	si23	NOTEST	0	7.59924e-05	Inf	0	1	1	no	0	0	0	0	0.000227977	0
NM_170695	TGIF1	ctrl	si23	OK	1.39053	1.92171	0.466754	0.423908	0.46085	0.782755	no	1.08356	1.59769	1.49034	2.37293	1.91542	1.47677
NM_170711	DAZAP1	ctrl	si23	OK	1.3566	2.18937	0.690522	0.405929	0.5237	0.817764	no	1.07995	0.927063	2.06279	1.4874	2.92652	2.1542
NM_172165	MSH5	ctrl	si23	NOTEST	0	0	0	0	1	1	no	0	0	0	0	0	0
NM_172165_1	MSH5	ctrl	si23	NOTEST	0	0	0	0	1	1	no	0	0	0	0	0	0
NM_172165_2	MSH5	ctrl	si23	NOTEST	0	0	0	0	1	1	no	0	0	0	0	0	0
NM_172165_4	MSH5	ctrl	si23	NOTEST	0	0	0	0	1	1	no	0	0	0	0	0	0
NM_172165_5	MSH5	ctrl	si23	NOTEST	0	0	0	0	1	1	no	0	0	0	0	0	0
NM_172165_6	MSH5	ctrl	si23	NOTEST	0	0	0	0	1	1	no	0	0	0	0	0	0
NM_172165_7	MSH5	ctrl	si23	NOTEST	0.691281	0.00011949	-12.4982	0	1	1	no	0.678089	0.953077	0.442676	0.000276788	8.16822e-05	0
NM_172166	MSH5	ctrl	si23	OK	1.23936	1.33609	0.108418	0.0711413	0.9047	0.971731	no	1.8238	1.89389	0.000389546	2.38627	1.62053	0.00146583
NM_172166_2	MSH5	ctrl	si23	NOTEST	0	0	0	0	1	1	no	0	0	0	0	0	0
NM_172166_3	MSH5	ctrl	si23	NOTEST	0	0	0	0	1	1	no	0	0	0	0	0	0
NM_172166_4	MSH5	ctrl	si23	NOTEST	0	0	0	0	1	1	no	0	0	0	0	0	0
NM_172166_5	MSH5	ctrl	si23	NOTEST	0	0	0	0	1	1	no	0	0	0	0	0	0
NM_172166_6	MSH5	ctrl	si23	NOTEST	0	0	0	0	1	1	no	0	0	0	0	0	0
NM_172166_7	MSH5	ctrl	si23	NOTEST	0	0	0	0	1	1	no	0	0	0	0	0	0
NM_172350	CD46	ctrl	si23	NOTEST	0	0	0	0	1	1	no	0	0	0	0	0	0
NM_172351	CD46	ctrl	si23	OK	19.0819	24.7398	0.374631	0.863373	0.1359	0.491251	no	21.6507	21.8453	13.7498	30.2426	23.0957	20.8811
NM_172352	CD46	ctrl	si23	OK	2.2131	3.7228	0.750318	0.707177	0.24385	0.623656	no	2.06978	3.15482	1.41471	4.72416	3.87746	2.56678
NM_172353	CD46	ctrl	si23	OK	2.68302	3.9093	0.543049	0.502358	0.411	0.748794	no	1.55985	4.6923	1.79692	3.66056	5.12151	2.94583
NM_172359	CD46	ctrl	si23	OK	1.16068	1.93916	0.740463	0.407646	0.52295	0.817569	no	2.13795	1.03572	0.30837	1.35208	1.92852	2.53689
NM_172361	CD46	ctrl	si23	NOTEST	0	0	0	0	1	1	no	0	0	0	0	0	0
NM_173207	TGIF1	ctrl	si23	OK	1.14888	1.43679	0.32262	0.193438	0.7403	0.920168	no	1.20978	1.68658	0.550292	2.16659	0.704136	1.43965
NM_173208	TGIF1	ctrl	si23	NOTEST	0.389885	0.361821	-0.107774	0	1	1	no	0.623665	0.545992	0	0.781164	0.134568	0.16973
NM_173209	TGIF1	ctrl	si23	OK	1.70365	0.818092	-1.0583	-0.522515	0.33065	0.691322	no	1.77226	2.2898	1.04889	0.750619	0	1.70366
NM_173210	TGIF1	ctrl	si23	OK	1.33	1.30819	-0.0238484	-0.0155536	0.9804	0.991944	no	1.2401	1.98622	0.763676	0.532415	2.22517	1.167
NM_173211	TGIF1	ctrl	si23	OK	0.0545199	2.70283	5.63155	1.16805	0.2819	0.653168	no	0.0724009	0.0844839	0.00667485	0.0021743	4.92556	3.18076
NM_173822	FAM126B	ctrl	si23	OK	1.64322	2.64073	0.684409	2.3801	5e-05	0.00160313	yes	1.59375	2.38614	0.949779	3.09842	2.84096	1.98281
NM_174858	AK5	ctrl	si23	OK	6.76999	2.41243	-1.48867	-5.01174	5e-05	0.00160313	yes	6.52034	7.60353	6.18612	2.22732	2.80685	2.20311
NM_174886	TGIF1	ctrl	si23	NOTEST	0	0	0	0	1	1	no	0	0	0	0	0	0
NM_175039	ST6GALNAC4	ctrl	si23	OK	33.2992	18.9124	-0.816158	-2.93223	5e-05	0.00160313	yes	33.9035	29.3653	36.6289	19.7652	16.5792	20.3927
NM_175040	ST6GALNAC4	ctrl	si23	OK	1.15812	4.52575	1.96637	1.2068	0.13435	0.488902	no	0.00100629	0.895937	2.57743	5.06649	4.15721	4.35356
NM_175069	APTX	ctrl	si23	OK	1.11505	0.501765	-1.15202	-0.594782	0.35145	0.709198	no	0	1.30474	2.0404	0.252588	0.433361	0.819346
NM_175073	APTX	ctrl	si23	OK	2.30161	3.10876	0.4337	0.257586	0.5758	0.843356	no	5.94689	0.336784	0.62114	3.57528	3.92924	1.82177
NM_175634	RUNX1T1	ctrl	si23	OK	1.03428	0.231354	-2.16046	-1.03396	0.2352	0.618977	no	0.782782	0.838562	1.4815	0.694061	0	0
NM_175635	RUNX1T1	ctrl	si23	NOTEST	0.408659	0.832288	1.02618	0	1	1	no	0.626536	0.599442	0	0.888496	1.6063	0.00206352
NM_175636	RUNX1T1	ctrl	si23	NOTEST	0.125799	0.518804	2.04407	0	1	1	no	0.377397	0	0	1.06288	0.493534	0
NM_181847	AMIGO2	ctrl	si23	NOTEST	0.570065	0.363338	-0.649813	0	1	1	no	0.597355	0.57789	0.53495	0.232754	0.559423	0.297838
NM_182531	ZNF778	ctrl	si23	NOTEST	0.531333	0.00196153	-8.08149	0	1	1	no	0.288142	0.897104	0.408754	0.000192476	0	0.00569213
NM_182764	ELMO2	ctrl	si23	OK	5.20652	5.26162	0.015186	0.0133648	0.98205	0.992965	no	5.85741	1.42182	8.34034	4.19537	3.78647	7.80301
NM_182802	MCM8	ctrl	si23	NOTEST	0.000110684	0.415399	11.8738	0	1	1	no	7.73435e-05	0	0.000254709	0.599508	0.64064	0.00604846
NM_182961	SYNE1	ctrl	si23	NOTEST	0.588512	0.469146	-0.327036	0	1	1	no	0.550666	0.773623	0.441247	0.454027	0.288709	0.6647
NM_184041	ALDOA	ctrl	si23	OK	505.472	440.736	-0.197717	-0.954212	0.0915	0.403877	no	525.861	464.069	526.487	443.199	427.879	451.129
NM_184043	ALDOA	ctrl	si23	OK	16.2959	6.00714	-1.43976	-0.885166	0.13695	0.493116	no	15.0959	17.0048	16.787	7.40179	6.10315	4.51647
NM_197966	BID	ctrl	si23	NOTEST	0	0	0	0	1	1	no	0	0	0	0	0	0
NM_197967	BID	ctrl	si23	OK	0.447132	1.06684	1.25458	0.487873	0.37645	0.72677	no	0.000557623	0	1.34084	0.7829	1.09205	1.32558
NM_198252	GSN	ctrl	si23	OK	47.0159	34.8621	-0.431488	-0.952582	0.09925	0.419631	no	48.1897	41.1098	51.7481	46.0604	26.9447	31.5813
NM_198256	E2F6	ctrl	si23	OK	3.62537	4.75873	0.39245	0.57579	0.2607	0.635462	no	3.35695	3.87373	3.64543	5.05575	2.91037	6.31007
NM_198317	KLHL17	ctrl	si23	OK	4.35549	4.82366	0.147292	0.479304	0.41025	0.748683	no	4.58803	3.66452	4.81391	5.38999	4.0713	5.00968
NM_198433	AURKA	ctrl	si23	OK	2.17746	1.07824	-1.01398	-0.792578	0.181	0.559543	no	1.80757	1.47728	3.24754	1.46077	0.587397	1.18654
NM_198434	AURKA	ctrl	si23	OK	3.12039	0.00148606	-11.036	-0.259424	0.1885	0.570224	no	5.02197	1.73061	2.60859	0.00146694	0.00130284	0.0016884
NM_198435	AURKA	ctrl	si23	OK	7.7669	3.06757	-1.34024	-2.06913	0.00135	0.0234984	yes	8.32715	8.00377	6.96977	2.54684	3.90093	2.75494
NM_198436	AURKA	ctrl	si23	OK	4.59318	4.53663	-0.0178742	-0.0278002	0.96075	0.986661	no	4.83837	5.05826	3.88292	4.10781	5.24834	4.25373
NM_198437	AURKA	ctrl	si23	OK	11.1086	10.21	-0.121693	-0.245923	0.6705	0.891747	no	9.55223	11.9477	11.8259	11.6897	9.96139	8.97894
NM_198525	KIF7	ctrl	si23	OK	5.48462	4.93222	-0.153154	-0.412557	0.4761	0.790277	no	5.40836	5.49687	5.54863	5.25691	4.30142	5.23833
NM_198883	MTX1	ctrl	si23	OK	3.02767	0.811958	-1.89873	-0.835353	0.27455	0.646356	no	3.99963	0.929124	4.15424	0	0	2.43588
NM_198897	FIBP	ctrl	si23	OK	8.09632	6.06179	-0.417523	-0.573058	0.3192	0.681186	no	6.49836	7.88799	9.90262	5.73243	6.37373	6.07921
NM_199160	LHX6	ctrl	si23	OK	1.36843	0.000567184	-11.2364	-0.145471	0.26055	0.635462	no	0.00235734	2.09289	2.01005	0	0.00164495	5.66067e-05
NM_199413	PRC1	ctrl	si23	OK	23.5781	18.3212	-0.363932	-1.07635	0.0598	0.313925	no	24.04	23.7231	22.9712	17.1295	20.5023	17.3317
NM_199436	SPAST	ctrl	si23	OK	1.07993	0.253954	-2.08829	-0.949782	0.2362	0.619747	no	1.00983	0.87587	1.35408	0.72927	0.00449844	0.028095
NM_201274	MPRIP	ctrl	si23	OK	25.8099	26.5571	0.0411729	0.181592	0.74615	0.921239	no	26.905	25.1191	25.4056	26.4036	26.712	26.5556
NM_201520	SLC25A35	ctrl	si23	OK	1.14542	0.9387	-0.287141	-0.277197	0.63355	0.87325	no	1.30965	0.900592	1.22602	1.0647	1.12802	0.623375
NM_201555	FHL2	ctrl	si23	OK	7.38163	4.63592	-0.671083	-0.601681	0.3163	0.679034	no	7.51304	5.7547	8.87714	4.38707	4.4331	5.08759
NM_201557	FHL2	ctrl	si23	NOTEST	0	0	0	0	1	1	no	0	0	0	0	0	0
NM_201567	CDC25A	ctrl	si23	OK	1.86277	0.288112	-2.69275	-1.18622	0.2713	0.644669	no	0.00044788	2.07008	3.5178	8.10098e-05	0.863721	0.00053474
NM_202758	ENOSF1	ctrl	si23	OK	1.7428	0.533189	-1.70869	-0.883526	0.18995	0.571521	no	2.93746	0.912938	1.37801	0.000690012	0.76021	0.838666
NM_212474	FN1	ctrl	si23	OK	56.7406	64.6771	0.188874	0.240556	0.6778	0.89533	no	64.6892	54.7608	50.7717	63.8266	83.5673	46.6373
NM_212476	FN1	ctrl	si23	OK	166.784	194.802	0.224027	0.518609	0.3659	0.718877	no	180.847	170.691	148.813	205.714	209.253	169.438
NM_212478	FN1	ctrl	si23	OK	93.1188	105.537	0.180607	0.309457	0.5909	0.850366	no	102.106	92.1728	85.078	108.219	122.67	85.7229
NM_212482	FN1	ctrl	si23	OK	54.9756	102.686	0.901376	1.36582	0.0217	0.166082	no	62.4726	52.4105	50.0436	105.932	109.294	92.8317
NM_212540	E2F6	ctrl	si23	NOTEST	0	0.865554	Inf	0	1	1	no	0	0	0	1.54045	1.05622	0
NR_001564	XIST	ctrl	si23	OK	31.0393	44.6537	0.524682	2.54002	5e-05	0.00160313	yes	31.1326	39.3894	22.5959	55.227	41.2811	37.4529
NR_003367	PVT1	ctrl	si23	OK	5.61982	4.76635	-0.237637	-0.742687	0.1899	0.571521	no	5.79089	5.64775	5.42081	4.62637	4.8088	4.86389
NR_003572	RPL23AP53	ctrl	si23	OK	2.33135	3.04942	0.387367	1.23939	0.03245	0.215338	no	2.29488	3.05543	1.64375	3.62861	2.73595	2.7837
NR_004858	POFUT2	ctrl	si23	OK	0.881059	1.57209	0.835372	0.686792	0.25965	0.635296	no	0.703698	0.801827	1.13765	2.00196	0.73385	1.98046
NR_015380	A1BG-AS1	ctrl	si23	NOTEST	0.393707	0.428226	0.121252	0	1	1	no	0.50135	0.254217	0.425553	0.543216	0.355205	0.386259
NR_015395	MIR4435-2HG	ctrl	si23	OK	15.6579	20.5766	0.394111	0.854588	0.1393	0.497202	no	14.4404	15.6405	16.8928	21.4186	20.4568	19.8544
NR_015410	CASC15	ctrl	si23	OK	1.14458	2.45118	1.09865	2.73819	5e-05	0.00160313	yes	1.1399	1.21709	1.07676	2.50652	2.1684	2.67861
NR_024012	TEX264	ctrl	si23	OK	5.06302	0.766939	-2.72281	-1.11904	0.21115	0.596622	no	7.23967	2.35531	5.59407	0	0	2.30082
NR_024373	MIR4435-2HG	ctrl	si23	OK	47.7269	67.7742	0.505934	1.50918	0.0096	0.0972533	no	47.9289	50.2816	44.97	66.3768	79.212	57.7337
NR_024448	GUSBP11	ctrl	si23	OK	2.88295	3.07895	0.0948918	0.260069	0.65125	0.881206	no	2.77442	2.73227	3.14215	2.8595	3.26731	3.11003
NR_024461	RAMP2-AS1	ctrl	si23	NOTEST	0.830736	0.808964	-0.0383147	0	1	1	no	1.01308	0.91697	0.562154	0.618145	1.04512	0.763623
NR_024462	RAMP2-AS1	ctrl	si23	NOTEST	0.699209	0.82708	0.242304	0	1	1	no	1.08308	0.0746904	0.939854	0.976087	0.165606	1.33955
NR_024515	APLP2	ctrl	si23	OK	10.4153	14.063	0.433211	0.338806	0.56355	0.836964	no	9.83316	9.60564	11.807	13.441	14.5042	14.2439
NR_024516	APLP2	ctrl	si23	NOTEST	0.210796	0	#NAME?	0	1	1	no	0	0.632387	0	0	0	0
NR_027082	SFTA1P	ctrl	si23	OK	2.89155	4.52945	0.647493	1.4339	0.01555	0.134509	no	2.42626	3.75994	2.48845	3.66494	5.4515	4.47192
NR_027767	TNIK	ctrl	si23	OK	2.03931	1.96369	-0.0545102	-0.0247849	0.9683	0.988464	no	1.63074	2.44853	2.03866	2.62293	2.19328	1.07488
NR_028033	FAS	ctrl	si23	NOTEST	0	0	0	0	1	1	no	0	0	0	0	0	0
NR_028034	FAS	ctrl	si23	NOTEST	0	0	0	0	1	1	no	0	0	0	0	0	0
NR_028035	FAS	ctrl	si23	NOTEST	0	0	0	0	1	1	no	0	0	0	0	0	0
NR_028036	FAS	ctrl	si23	NOTEST	0.0553417	7.48091e-05	-9.53094	0	1	1	no	0	0.166025	0	0.000224427	0	0
NR_028103	DCAF8	ctrl	si23	OK	6.35261	6.49183	0.0312756	0.0525339	0.92155	0.976319	no	5.82968	7.10946	6.1187	7.25273	5.29707	6.9257
NR_028104	DCAF8	ctrl	si23	OK	10.1666	5.76431	-0.81862	-1.57637	0.00635	0.0721229	no	10.0151	7.70343	12.7813	4.66523	7.33191	5.29579
NR_028105	DCAF8	ctrl	si23	OK	2.04996	1.10035	-0.897629	-0.43143	0.47305	0.788996	no	2.49799	1.17489	2.477	0.187458	2.4291	0.684504
NR_028106	DCAF8	ctrl	si23	NOTEST	0.483857	0.885763	0.872339	0	1	1	no	0.00181634	1.44382	0.00593314	1.18513	0	1.47215
NR_028482	DCAF17	ctrl	si23	OK	2.173	1.19713	-0.860108	-0.636057	0.2383	0.620544	no	2.22722	3.03863	1.25315	2.65919	0.00185848	0.93034
NR_033227	CHTF8	ctrl	si23	OK	2.97545	0.0129587	-7.84304	-0.747221	0.27765	0.648658	no	0.00474756	3.46039	5.46122	0.00342553	0.0255141	0.00993659
NR_033233	MOCS1	ctrl	si23	OK	1.28796	0.174429	-2.88437	-1.82228	0.04585	0.267116	no	1.59101	0.915466	1.35739	0.283099	0.240188	0
NR_036476	TMEM198B	ctrl	si23	NOTEST	0.915794	0.732679	-0.321841	0	1	1	no	1.13205	0.103588	1.51175	1.7332	0.464412	0.000430241
NR_036477	TMEM198B	ctrl	si23	NOTEST	0.893727	0.566714	-0.657213	0	1	1	no	0.450102	1.7885	0.442579	0	0.791711	0.908431
NR_036478	TMEM198B	ctrl	si23	NOTEST	0.355591	0.338322	-0.0718182	0	1	1	no	0.455749	0.374599	0.236424	0	0.214202	0.800766
NR_036479	TMEM198B	ctrl	si23	NOTEST	0.0625902	0.09676	0.628474	0	1	1	no	0.187771	0	0	0	0.29028	0
NR_036576	APTX	ctrl	si23	OK	4.53315	2.54054	-0.835378	-0.729104	0.2091	0.594559	no	3.74211	7.04986	2.80748	3.3113	1.02257	3.28775
NR_036577	APTX	ctrl	si23	OK	2.35529	1.87699	-0.327485	-0.228023	0.71115	0.909965	no	3.05186	0.643266	3.37075	1.15265	3.86462	0.613705
NR_036578	APTX	ctrl	si23	NOTEST	0.500003	0.865605	0.791773	0	1	1	no	0.000583358	0.000648887	1.49878	1.42128	1.17492	0.000617908
NR_036579	APTX	ctrl	si23	NOTEST	0.231382	0.211147	-0.132031	0	1	1	no	0.335488	0.358658	0	0	0.633441	0
NR_036662	OSBPL9	ctrl	si23	OK	0.686435	3.04737	2.15037	0.931167	0.2753	0.64685	no	0	2.05777	0.00154063	3.51413	3.78955	1.83842
NR_037591	AK2	ctrl	si23	OK	1.11916	1.35753	0.278558	0.183195	0.76725	0.928114	no	1.63285	0.93993	0.784716	0.984101	1.24328	1.8452
NR_037592	AK2	ctrl	si23	NOTEST	0.125171	0.201555	0.687272	0	1	1	no	0.198513	0.088416	0.0885841	0.138386	0.142966	0.323313
NR_037705	ZNF778	ctrl	si23	OK	1.0496	0.827003	-0.343872	-0.232112	0.6968	0.903574	no	0.000421363	1.71178	1.43659	1.67016	0.258601	0.552253
NR_037718	EFEMP2	ctrl	si23	OK	15.969	20.9163	0.389357	0.544225	0.3218	0.684047	no	16.337	21.0342	10.5358	20.4064	23.4514	18.8912
NR_038177	CAPRIN2	ctrl	si23	OK	2.28352	2.91987	0.354647	0.861673	0.1355	0.490573	no	2.18354	2.48823	2.17878	3.11852	2.82385	2.81724
NR_040087	SETD4	ctrl	si23	NOTEST	0.762014	0.223019	-1.77265	0	1	1	no	0.724449	1.01858	0.543017	0.000130163	0.668661	0.000265147
NR_045102	RNF146	ctrl	si23	OK	1.01119	2.84664	1.49321	1.20808	0.07955	0.372026	no	0.75417	1.68831	0.591087	5.38608	1.10274	2.05109
NR_045147	ITGB3BP	ctrl	si23	OK	2.92146	2.17692	-0.424397	-0.527221	0.3695	0.721769	no	2.70983	3.68686	2.36768	3.21259	1.95171	1.36647
NR_073090	MEAF6	ctrl	si23	NOTEST	0	8.3357e-05	Inf	0	1	1	no	0	0	0	0	0	0.000250071
NR_073091	MEAF6	ctrl	si23	OK	1.43893	2.18411	0.602056	0.705867	0.2111	0.596622	no	1.85735	1.02225	1.43718	2.72314	1.56151	2.26769
NR_073092	MEAF6	ctrl	si23	NOTEST	0	0	0	0	1	1	no	0	0	0	0	0	0
NR_102299	ZNF468	ctrl	si23	NOTEST	0.23369	0.4166	0.834068	0	1	1	no	0	0.455203	0.245867	0.965693	0.284085	2.28305e-05
NR_102300	ZNF468	ctrl	si23	NOTEST	0.54703	0.00182947	-8.22405	0	1	1	no	0.824154	0.521991	0.294945	0.00536531	8.37169e-05	3.93653e-05
NR_102301	ZNF468	ctrl	si23	OK	0.618168	1.09534	0.82531	0.747538	0.239	0.620739	no	0	1.53471	0.3198	1.23938	1.15974	0.886907
NR_102367	TM7SF2	ctrl	si23	OK	0.166525	2.02221	3.60212	0.801601	0.42365	0.759393	no	0.406395	0.082806	0.010372	0.321103	0.00700877	5.73851
NR_103462	TEX264	ctrl	si23	NOTEST	0	0	0	0	1	1	no	0	0	0	0	0	0
NR_103463	TEX264	ctrl	si23	OK	0.532796	2.11587	1.9896	0.775645	0.348	0.706237	no	0.0288019	0.0205218	1.54906	3.72597	2.60806	0.0135863
NR_103490	E2F6	ctrl	si23	NOTEST	0.0620748	0.0837541	0.432152	0	1	1	no	0	0.186224	0	0	0	0.251262
NR_104024	ATG4D	ctrl	si23	NOTEST	0.263675	0.104393	-1.33674	0	1	1	no	0.791024	0	0	0	0.312843	0.000335472
NR_104025	ATG4D	ctrl	si23	OK	0.0360239	1.52503	5.40374	1.10394	0.2813	0.652466	no	0	0.00367758	0.104394	0.00227649	2.47905	2.09376
NR_104212	BARD1	ctrl	si23	NOTEST	0.238584	0.000147354	-10.661	0	1	1	no	0.000461316	0.715289	0	0.000442062	0	0
NR_104215	BARD1	ctrl	si23	NOTEST	0	1.32802e-05	Inf	0	1	1	no	0	0	0	0	3.98406e-05	0
NR_104216	BARD1	ctrl	si23	NOTEST	0.121935	0	#NAME?	0	1	1	no	0	0.365804	0	0	0	0
NR_110857	EDRF1	ctrl	si23	NOTEST	0.000817289	0.00252867	1.62946	0	1	1	no	0.00128065	0	0.00117121	0.000176876	0.00740912	0
NR_110858	EDRF1	ctrl	si23	NOTEST	0.327152	0.232193	-0.49464	0	1	1	no	0.33501	0.222758	0.423689	0.696578	0	0
NR_110859	EDRF1	ctrl	si23	NOTEST	0.0918205	0	#NAME?	0	1	1	no	0.275462	0	0	0	0	0
NR_120485	IL7R	ctrl	si23	NOTEST	0.000126069	0.191076	10.5657	0	1	1	no	0.000274245	0	0.000103962	0.00378492	0.00153959	0.567904
NR_123735	DESI2	ctrl	si23	OK	1.56016	2.97309	0.930273	0.446065	0.4909	0.798832	no	0.000445838	4.67871	0.00131098	4.61401	4.30442	0.000846478
NR_123736	DESI2	ctrl	si23	OK	3.29607	1.89121	-0.80144	-0.603421	0.287	0.656127	no	2.21568	5.46426	2.20828	2.81155	0.000494133	2.86158
NR_130739	MTCH1	ctrl	si23	OK	1.777	0.571004	-1.63787	-0.500997	0.52365	0.817755	no	0.873962	2.46611	1.99093	0.463243	1.24977	0
NR_130944	WDR73	ctrl	si23	OK	0.990758	0.664902	-0.575392	-0.50672	0.39205	0.738569	no	0.615135	1.00756	1.34958	0.907914	0.548224	0.538568
NR_130945	WDR73	ctrl	si23	OK	2.03961	1.65545	-0.301067	-0.354448	0.53965	0.826458	no	1.5225	2.08988	2.50645	1.83673	2.13285	0.996779
NR_130946	WDR73	ctrl	si23	OK	3.03178	1.31153	-1.20891	-0.963153	0.1362	0.491758	no	3.70111	3.00708	2.38716	2.10278	0.000682584	1.83112
NR_130947	WDR73	ctrl	si23	NOTEST	0	0	0	0	1	1	no	0	0	0	0	0	0
NR_130948	ZNF33B	ctrl	si23	NOTEST	0.378198	0.328011	-0.2054	0	1	1	no	0.363732	0.37222	0.398644	0.366167	0.118576	0.49929
NR_130949	ZNF33B	ctrl	si23	NOTEST	0.123249	0.214374	0.798552	0	1	1	no	0	0.369748	0	0	0.637615	0.00550768
NR_130950	ZNF33B	ctrl	si23	NOTEST	0	0	0	0	1	1	no	0	0	0	0	0	0
NR_130951	ZNF33B	ctrl	si23	NOTEST	0.0597314	0	#NAME?	0	1	1	no	0	0	0.179194	0	0	0
NR_131773	ZNF346	ctrl	si23	NOTEST	0	0	0	0	1	1	no	0	0	0	0	0	0
NR_131774	ZNF346	ctrl	si23	NOTEST	0.363545	0.0855484	-2.08732	0	1	1	no	0.62377	0.466866	0	0	0.256645	0
