# Supplementary material for: Med23 supports angiogenesis and maintains vascular integrity through negative regulation of angiopoietin2 expression
Source: Commun Biol. 2022 Apr 19;5:374. doi: 10.1038/s42003-022-03332-w (PMC9019027; doi:10.1038/s42003-022-03332-w)
Supplement: Supplementary file 5 — Supplementary Data 3 [file 42003_2022_3332_MOESM5_ESM.xls]

## Sheet: Sheet1
Fig.2C	CTRL	23F;T2CRE
	1.82695	1.19862
	1.90424	5.07211
	0.48921	5.1002
	0.75265	2.58621
	1.06452	3.35112
	1.03953	4.4111
	1.58521	1.53695
	0.28956	1.9922
	0.36486	5.20198
Fig.2E	CTRL	VEC-CREER
	50	37
	50	33
	51	34
Fig.3B	siCTRL	si23
	1	0.308915
	1	0.310708
	1	0.372854
Fig.3D		1	2	3	4
	siCTRL	2.599	40.577	115.579	255.829
		3.149	40.109	103.349	238.497
		3.591	37.675	118.119	221.425
	si23	4.991	19.83	92.852	128.99
		6.729	20.211	80.109	131.063
		6.15	19.189	76.129	112.93
Fig.3F	siCTRL	si23
	0.98836	1.95122
	1.08356	1.40269
	0.95622	1.80662
	1.05355	1.58566
	0.95526	1.60696
	0.93004	1.90584
Fig.3G	siCTRL	si23
	30	18
	34	19
	41	17
	39	25
	37	22
	33	23
	35	18
	41	18
Fig.4C	siCTRL	si23
	0.97523	3.1547
	0.9595	4.38169
	1.02156	4.98124
Fig.4D	siCTRL	si23
	15.5765	31.0926
	8.87632	37.0875
	9.5816	38.8507
Fig.4E	CTRL	23F;T2CRE
	0.96552	1.38955
	1.00586	1.88692
	1.10886	1.66971
Fig.4G	CTRL	23F;T2CRE
	1052	2901
	1169	2348
	690	2072
Fig.5A	1	2	3	4	5
	15.07	7.47	7.73	7.77	7.59
	14.77	7.37	7.63	7.81	7.33
	14.97	7.49	7.59	8.07	7.53
Fig.5C		1	2	3	4	5
	<100	0.0324	0.0249	0.0289	0.0375	0.034
	100-1000	0.488	0.45	0.5	0.475	0.501
	1000-2000	0.256	0.27	0.264	0.228	0.25
	2000-3000	0.124	0.092	0.131	0.134	0.093
	>3000	0.1	0.167	0.123	0.125	0.122
Fig.5D	1	2	3	4	5
	180	143	149	150	179
	172	142	152	146	179
	178	149	150	148	166
Fig.5E	1	2	3	4	5
	1265	1756	1326	1253	1432
	1226	1658	1296	1275	1405
	1244	1702	1249	1222	1339
Fig.5F	siCtrl	siAng2	si23	si23+siAng2
	0.920123	0.204618	2.55565	0.563408
	0.983364	0.188854	2.37477	0.50117
	1.1052	0.258344	2.06027	0.562643
Fig.5H	siCtrl	siAng2	si23	si23+siAng2
	1.14582	1.11714	1.70829	1.20729
	0.896152	0.980687	2.03268	1.43843
	0.958023	1.00685	1.93704	1.44784
Fig.5I	siCtrl	siAng2	si23	si23+siAng2
	75	76	45	56
	70	74	44	59
	69	80	39	62

## Sheet: Sheet2
	Fig.5C	<100	0.0324	0.0249	0.0289	0.0375	0.034
		100-1000	0.488	0.45	0.5	0.475	0.501
		1000-2000	0.256	0.27	0.264	0.228	0.25
		2000-3000	0.124	0.092	0.131	0.134	0.093
		>3000	0.1	0.167	0.123	0.125	0.122
	Fig.3D	2.599	40.577	115.579	255.829
		3.149	40.109	103.349	238.497
		3.591	37.675	118.119	221.425
		4.99	19.83	92.85	128.99
		6.73	20.21	80.11	131.063
		6.15	19.19	76.13	112.93
